# Supplementary material for: Enhanced climate instability in the North Atlantic and southern Europe during the Last Interglacial
Source: Nat Commun. 2018 Oct 12;9:4235. doi: 10.1038/s41467-018-06683-3 (PMC6185935; doi:10.1038/s41467-018-06683-3)
Supplement: Supplementary file 3 — Supplementary Data 1 [file 41467_2018_6683_MOESM3_ESM.xlsx]

## Sheet: MD01-2444 data
MD01-2444 data
GBULL Depth (m)	GBULL Age (ka)	GBULL d18O (‰)		Mg/Ca Depth (m)	Mg/Ca Age (ka)	Mg/Ca	T (°C) (ref. 65)	GBULL d18O (‰)	GBULL d18Osw (‰) (refs 68,69)		Benthics Depth (m)	Benthics Age (ka)	Species	Benthic uncorrected d18O (‰)	Benthic corrected d18O (‰)		Benthics Depth (m)	Benthics Age (ka)	Benthic corrected and replicates averaged d18O (‰)		CWUELL Depth (m)	CWUELL Age (ka)	CWUELL d13C (‰)		Pollen Depth (m)	Pollen Age (ka)	Mediterranean scleorphylls (Olea, Pistacia, Phillyrea, evergreen Quercus) pollen (%)	Eurosiberian tree pollen (%)	Temperate (Mediterranean+Eurosiberian) tree pollen (%)		XRF Depth (m)	XRF Age (ka)	XRF Zr/Sr		IRD Depth (m)	IRD Age (ka)	IRD (>90um Total grains/g) (ref. 25)		Alkenone Depth (m)	Alkenone Age (ka)	Alkenone Uk’37 SST (°C) (ref. 24)
19.5	108.921	0.66		19.5	108.921	2.98	17.1824	0.66	0.92		19.5	108.921	CWUELL	3.15	3.79		19.5	108.921	3.79		19.5	108.921	0.55		19.5	108.921	2.715	17.647	20.362		19.5	108.921	0.47643		21.31	128.313	2		19.5	108.921	16.71
19.51	109.01	1.18		19.53	109.19	2.5	15.531	1.08	0.97		19.51	109.011	GAFF	4.39	4.09		19.51	109.011	4.09		19.53	109.19	0.42		19.51	109.01	3.922	11.765	15.687		19.503	108.948	0.36866		21.37	128.753	67.9348		19.53	109.19	14.58
19.52	109.1	1.66		19.55	109.37	1.74	12.1439	1.98	1.06		19.52	109.1	GAFF	4.23	3.93		19.52	109.1	3.93		19.55	109.37	0.43		19.52	109.1	7.407	15.741	23.148		19.505	108.966	0.2926		21.43	129.356	21.2355		19.56	109.46	13.68
19.53	109.19	1.08		19.6	109.82	2.14	14.1044	2.02	1.57		19.53	109.19	CWUELL	3.27	3.91		19.53	109.19	3.955		19.59	109.73	0.19		19.53	109.19	0	19	19		19.503	108.948	0.37225		21.51	130.268	82.9876		19.59	109.73	13.96
19.54	109.28	1.77		19.63	110.089	1.72	12.0466	1.97	1.03		19.53	109.19	GAFF	4.3	4		19.54	109.28	4.02		19.6	109.82	0.43		19.54	109.28	7	11	18		19.505	108.966	0.33308		21.57	130.952	400.99		19.6	109.82
19.55	109.37	1.98		19.65	110.266	2.55	15.7298	1.22	1.15		19.54	109.28	GAFF	4.32	4.02		19.55	109.37	4.085		19.615	109.955	0.51		19.55	109.37	6.14	16.667	22.807		19.507	108.984	0.27046		21.63	131.636	90.0322		19.62	110	14.25
19.56	109.46	2.1		19.67	110.443	2.17	14.2341	1.18	0.77		19.55	109.37	CWUELL	3.45	4.09		19.56	109.46	3.89		19.63	110.089	0.465		19.56	109.46	2.941	9.804	12.745		19.51	109.011	0.25169		21.66	132.008	181.818		19.65	110.266	15.95
19.57	109.55	2.11		19.69	110.62	2.28	14.6946	1.19	0.88		19.55	109.37	GAFF	4.38	4.08		19.57	109.55	4.01		19.63	110.089	0.465		19.57	109.55	7.895	10.526	18.421		19.513	109.037	0.27624		21.72	132.782	123.874		19.68	110.531	14.84
19.58	109.64	2.26		19.71	110.797	2.56	15.763	1.31	1.25		19.56	109.46	GAFF	4.19	3.89		19.58	109.64	4.15		19.64	110.177	0.57		19.58	109.64	8.911	8.911	17.822		19.515	109.055	0.34291		21.75	133.168	34.4828		19.71	110.797	16.97
19.59	109.73	2.23		19.73	110.974	2.64	16.0498	0.94	0.94		19.57	109.55	GAFF	4.31	4.01		19.59	109.73	4.1		19.66	110.354	0.42		19.59	109.73	0	14	14		19.517	109.073	0.31916		21.78	133.555	86.747		19.74	111.063	17
19.6	109.82	2.02		19.75	111.151	2.62	15.9745	1.16	1.15		19.58	109.64	GAFF	4.45	4.15		19.6	109.82	4.125		19.67	110.443	0.83		19.6	109.82	6.14	10.526	16.666		19.52	109.1	0.34488		21.81	133.942	86.5385		19.77	111.329	17.09
19.61	109.91	2.24		19.77	111.329	2.87	16.8349	0.94	1.13		19.59	109.73	CWUELL	3.61	4.25		19.61	109.91	4.24		19.68	110.531	0.41		19.61	109.91	5.357	7.143	12.5		19.522	109.118	0.27686		21.87	134.665	25.2101		19.8	111.594	17.06
19.63	110.089	1.97		19.79	111.506	2.51	15.5826	0.95	0.85		19.59	109.73	GAFF	4.25	3.95		19.615	109.955	4.39		19.68	110.531	0.41		19.62	110	1.818	5.455	7.273		19.525	109.145	0.29886		21.93	135.361	14.2045		19.83	111.86	17.22
19.64	110.177	1.93		19.81	111.683	2.55	15.7125	0.98	0.9		19.6	109.82	CWUELL	3.59	4.23		19.63	110.089	4.24		19.69	110.62	0.34		19.63	110.089	7.2	5.6	12.8		19.528	109.172	0.45315						19.86	112.126	17.26
19.65	110.266	1.22		19.85	112.037	2.87	16.8163	0.81	0.99		19.6	109.82	GAFF	4.32	4.02		19.64	110.177	4.295		19.7	110.709	0.55		19.64	110.177	1.905	22.857	24.762		19.53	109.19	0.49402						19.89	112.391	17.32
19.66	110.354	1.55		19.87	112.214	3.04	17.3672	0.65	0.96		19.61	109.91	GAFF	4.54	4.24		19.65	110.266	4.26		19.71	110.797	0.56		19.65	110.266	6.863	13.725	20.588		19.532	109.208	0.40961						19.92	112.657	17.43
19.67	110.443	1.18		19.89	112.391	2.82	16.6695	0.77	0.92		19.615	109.955	CWUELL	3.75	4.39		19.66	110.354	4.22		19.72	110.886	0.62		19.66	110.354	7.477	23.364	30.841		19.535	109.235	0.3975						19.95	112.923	17.68
19.68	110.531	1.63		19.91	112.569	2.67	16.1508	0.7	0.73		19.63	110.089	CWUELL	3.51	4.15		19.67	110.443	4.355		19.73	110.974	0.55		19.67	110.443	9.322	29.661	38.983		19.538	109.262	0.4346						19.98	113.206	17.46
19.69	110.62	1.19		19.93	112.746	2.68	16.1925	0.53	0.57		19.63	110.089	CWUELL	3.72	4.36		19.68	110.531	4.26		19.74	111.063	0.69		19.68	110.531	3.571	13.393	16.964		19.54	109.28	0.42426						20.01	113.524	17.88
19.7	110.709	1.07		19.95	112.923	2.8	16.5961	0.7	0.83		19.63	110.089	GAFF	4.5	4.2		19.69	110.62	4.225		19.75	111.151	0.5		19.69	110.62	2.4	14.4	16.8		19.542	109.298	0.46155						20.04	113.841	17.64
19.71	110.797	1.31		19.97	113.1	2.78	16.5159	0.83	0.94		19.64	110.177	CWUELL	3.66	4.3		19.7	110.709	4.21		19.76	111.24	0.55		19.7	110.709	9.174	15.596	24.77		19.545	109.325	0.49408						20.07	114.159	17.6
19.72	110.886	1.13		19.98	113.206	2.85	16.7782	0.78	0.95		19.64	110.177	GAFF	4.59	4.29		19.71	110.797	4.24		19.77	111.329	0.545		19.71	110.797	6.965	18.408	25.373		19.548	109.352	0.47347						20.1	114.476	17.94
19.73	110.974	0.94		19.99	113.312	2.76	16.4483	0.78	0.88		19.65	110.266	GAFF	4.56	4.26		19.72	110.886	4.13		19.77	111.329	0.545		19.72	110.886	12.931	20.69	33.621		19.55	109.37	0.33896						20.13	114.794	18.17
19.74	111.063	0.87		20.01	113.524	2.74	16.3836	0.63	0.71		19.66	110.354	CWUELL	3.54	4.18		19.73	110.974	4.24		19.78	111.417	0.43		19.73	110.974	10	17	27		19.552	109.388	0.31806						20.16	115.223	18.05
19.75	111.151	1.16		20.03	113.735	2.65	16.0816	0.84	0.85		19.66	110.354	GAFF	4.56	4.26		19.74	111.063	4.25		19.79	111.506	0.71		19.74	111.063	10.619	17.699	28.318		19.555	109.415	0.31437						20.19	115.708	17.92
19.76	111.24	1.07		20.05	113.947	2.68	16.1799	0.77	0.8		19.67	110.443	CWUELL	3.76	4.4		19.75	111.151	4.255		19.8	111.594	0.45		19.75	111.151	8.738	26.214	34.952		19.558	109.442	0.33376						20.22	116.192	18.08
19.77	111.329	0.94		20.07	114.159	2.38	15.069	0.75	0.53		19.67	110.443	GAFF	4.61	4.31		19.76	111.24	4.32		19.81	111.683	0.33		19.76	111.24	5.714	34.286	40		19.56	109.46	0.40304						20.25	116.677	18.02
19.78	111.417	0.91		20.09	114.371	2.4	15.1668	0.91	0.71		19.68	110.531	CWUELL	3.48	4.12		19.77	111.329	4.256		19.82	111.771	0.72		19.77	111.329	1.613	23.387	25		19.563	109.487	0.44278						20.28	117.191	18.23
19.79	111.506	0.95		20.11	114.582	2.61	15.9251	0.85	0.83		19.68	110.531	CWUELL	3.68	4.32		19.78	111.417	4.245		19.83	111.86	0.65		19.78	111.417	9.804	14.706	24.51		19.565	109.505	0.43839						20.31	117.764	18.4
19.8	111.594	0.97		20.13	114.794	2.32	14.8261	0.87	0.59		19.68	110.531	GAFF	4.64	4.34		19.79	111.506	4.29		19.84	111.949	0.74		19.79	111.506	18.349	14.679	33.028		19.567	109.523	0.47971						20.34	118.336	18.65
19.81	111.683	0.98		20.15	115.062	2.48	15.4579	0.89	0.76		19.69	110.62	CWUELL	3.52	4.16		19.8	111.594	4.265		19.85	112.037	0.63		19.8	111.594	3.509	31.579	35.088		19.57	109.55	0.45893						20.37	118.909	18.65
19.82	111.771	0.96		20.17	115.385	2.18	14.2733	0.98	0.57		19.69	110.62	GAFF	4.59	4.29		19.81	111.683	4.2		19.86	112.126	0.97		19.81	111.683	4.587	28.44	33.027		19.573	109.577	0.46662						20.4	119.238	18.83
19.83	111.86	0.69		20.19	115.708	2.75	16.4449	0.88	0.98		19.7	110.709	CWUELL	3.62	4.26		19.82	111.771	4.22		19.87	112.214	0.78		19.82	111.771	13.208	23.585	36.793		19.575	109.595	0.44079						20.43	119.446	19.08
19.84	111.949	0.88		20.21	116.031	2.52	15.6076	0.87	0.77		19.7	110.709	GAFF	4.46	4.16		19.83	111.86	4.245		19.88	112.303	0.63		19.83	111.86	12.097	29.839	41.936		19.577	109.613	0.41689						20.46	119.653	18.76
19.85	112.037	0.81		20.22	116.192	2.54	15.7017	0.94	0.86		19.71	110.797	CWUELL	3.52	4.16		19.84	111.949	4.175		19.9	112.48	0.71		19.84	111.949	6.731	30.769	37.5		19.58	109.64	0.37247						20.49	119.86	18.63
19.86	112.126	0.93		20.23	116.354	2.46	15.3936	0.95	0.8		19.71	110.797	GAFF	4.62	4.32		19.85	112.037	4.261		19.91	112.569	0.74		19.85	112.037	15.455	28.182	43.637		19.583	109.667	0.41655						20.52	120.068	19.17
19.87	112.214	0.65		20.24	116.515	2.57386	15.8126	0.8	0.75		19.72	110.886	CWUELL	3.28	3.92		19.86	112.126	4.31		19.93	112.746	0.9		19.86	112.126	4.762	27.619	32.381		19.585	109.685	0.41304						20.55	120.275	19.39
19.88	112.303	0.78		20.25	116.677	2.619	15.9751	0.99	0.98		19.72	110.886	GAFF	4.64	4.34		19.87	112.214	4.156		19.96	113.011	1		19.87	112.214	15	31	46		19.587	109.703	0.38136						20.58	120.482	19.51
19.89	112.391	0.77		20.26	116.838	2.27027	14.6397	0.55	0.23		19.73	110.974	CWUELL	3.66	4.3		19.88	112.303	4.3		19.97	113.1	0.78		19.88	112.303	13.861	30.693	44.554		19.59	109.73	0.36152						20.61	120.69	19.55
19.9	112.48	0.75		20.27	117	2.349	14.9583	0.81	0.56		19.73	110.974	GAFF	4.48	4.18		19.89	112.391	4.258		19.98	113.206	0.52		19.89	112.391	8.658	41.126	49.784		19.593	109.757	0.3937						20.64	120.897	19.32
19.91	112.569	0.7		20.28	117.191	2.64242	16.0584	0.64	0.64		19.74	111.063	CWUELL	3.56	4.2		19.9	112.48	4.185		19.99	113.312	0.69		19.9	112.48	11.864	27.119	38.983		19.595	109.775	0.46394						20.67	121.104	19.44
19.92	112.657	0.78		20.29	117.382	2.637	16.0392	0.77	0.77		19.74	111.063	GAFF	4.6	4.3		19.91	112.569	4.2895		20	113.418	0.83		19.91	112.569	16.038	28.302	44.34		19.597	109.793	0.49983						20.7	121.312	19.28
19.93	112.746	0.53		20.3	117.573	2.82154	16.6713	0.83	0.98		19.75	111.151	CWUELL	3.63	4.27		19.92	112.657	4.3		20.02	113.629	0.39		19.92	112.657	7.171	33.068	40.239		19.6	109.82	0.46131						20.73	121.577	19.98
19.95	112.923	0.7		20.33	118.145	2.596	15.8927	0.65	0.62		19.75	111.151	GAFF	4.54	4.24		19.93	112.746	4.079		20.03	113.735	0.81		19.93	112.746	15.385	27.885	43.27		19.603	109.847	0.49807						20.76	121.959	20.2
19.96	113.011	0.83		20.34	118.336	2.77322	16.5099	0.59	0.7		19.76	111.24	CWUELL	3.6	4.24		19.94	112.834	4.16		20.05	113.947	0.83		19.94	112.834	11.321	33.019	44.34		19.605	109.865	0.47788						20.79	122.341	19.92
19.97	113.1	0.83		20.35	118.527	2.716	16.315	0.88	0.95		19.76	111.24	GAFF	4.7	4.4		19.95	112.923	4.2105		20.07	114.159	0.79		19.95	112.923	4.464	31.25	35.714		19.608	109.892	0.47304						20.82	122.723	20.29
19.98	113.206	0.78		20.36	118.718	2.80863	16.6285	0.71	0.85		19.77	111.329	CWUELL	3.52	4.16		19.96	113.011	4.164		20.08	114.265	0.82		19.96	113.011	11.504	35.398	46.902		19.61	109.91	0.49136						20.85	123.211	20.12
19.99	113.312	0.78		20.37	118.909	2.41304	15.2097	0.99	0.8		19.77	111.329	CWUELL	3.65	4.29		19.97	113.1	4.1105		20.09	114.371	0.67		19.97	113.1	8.036	20.536	28.572		19.612	109.928	0.47615						20.88	123.753	20.36
20	113.418	0.99		20.38	119.1	2.47516	15.4472	0.67	0.53		19.77	111.329	GAFF	4.62	4.32		19.98	113.206	4.153		20.11	114.582	0.77		19.98	113.206	6.863	29.412	36.275		19.615	109.955	0.44759						20.91	124.294	20.19
20.01	113.524	0.63		20.39	119.169	2.736	16.3836	0.72	0.8		19.78	111.417	CWUELL	3.57	4.21		19.99	113.312	4.133		20.17	115.385	0.85		19.99	113.312	8.621	31.897	40.518		19.618	109.982	0.43812						20.94	124.836	20.5
20.02	113.629	0.76		20.4	119.238	2.43329	15.2878	0.65	0.48		19.78	111.417	GAFF	4.58	4.28		20	113.418	4.003		20.18	115.546	0.66		20	113.418	8.738	27.184	35.922		19.62	110	0.41608						20.97	125.378	20.6
20.03	113.735	0.84		20.41	119.307	2.601	15.9107	0.79	0.76		19.79	111.506	CWUELL	3.59	4.23		20.01	113.524	3.994		20.2	115.869	0.65		20.01	113.524	3.721	38.605	42.326		19.622	110.018	0.38191						21	125.919	20.76
20.04	113.841	0.81		20.44	119.515	2.18684	14.2898	0.63	0.23		19.79	111.506	GAFF	4.65	4.35		20.02	113.629	4.117		20.21	116.031	0.7		20.02	113.629	7.563	31.933	39.496		19.625	110.044	0.40536						21.03	126.25	20.56
20.05	113.947	0.77		20.45	119.584	2.293	14.7328	0.65	0.35		19.8	111.594	CWUELL	3.52	4.16		20.03	113.735	4.0305		20.23	116.354	0.71		20.03	113.735	9.259	27.778	37.037		19.628	110.071	0.43784						21.06	126.475	20.63
20.06	114.053	0.81		20.46	119.653	2.51785	15.607	0.55	0.45		19.8	111.594	GAFF	4.67	4.37		20.04	113.841	4.1535		20.23	116.354	0.71		20.04	113.841	4.902	26.471	31.373		19.63	110.089	0.45065						21.09	126.7	20.72
20.07	114.159	0.75		20.46	119.653	2.40563	15.1809	0.55	0.35		19.81	111.683	CWUELL	3.57	4.21		20.05	113.947	3.9895		20.24	116.515	0.78		20.05	113.947	9.174	35.78	44.954		19.632	110.106	0.45686						21.12	126.92	20.72
20.08	114.265	0.87		20.47	119.722	2.559	15.7585	0.53	0.47		19.81	111.683	GAFF	4.49	4.19		20.06	114.053	4.049		20.26	116.838	0.63		20.06	114.053	11.966	27.35	39.316		19.635	110.133	0.45034						21.15	127.14	20.4
20.09	114.371	0.91		20.48	119.791	2.40195	15.1666	0.56	0.36		19.82	111.771	CWUELL	3.65	4.29		20.07	114.159	4.013		20.27	117	0.64		20.07	114.159	6.863	34.314	41.177		19.638	110.159	0.40759						21.18	127.36	20.59
20.1	114.476	0.92		20.49	119.86	2.37168	15.0481	0.62	0.39		19.82	111.771	GAFF	4.45	4.15		20.08	114.265	4.039		20.28	117.191	0.77		20.08	114.265	6.604	25.472	32.076		19.64	110.177	0.39812						21.21	127.58	20.28
20.11	114.582	0.85		20.51	119.999	2.757	16.4551	0.5	0.6		19.83	111.86	CWUELL	3.57	4.21		20.09	114.371	3.81		20.28	117.191	0.77		20.09	114.371	12.381	28.571	40.952		19.642	110.195	0.4321						21.24	127.8	20.39
20.12	114.688	1.05		20.52	120.068	2.471	15.4315	0.33	0.2		19.83	111.86	GAFF	4.58	4.28		20.1	114.476	3.98		20.29	117.382	0.92		20.1	114.476	8.621	31.034	39.655		19.645	110.221	0.39002						21.27	128.02	20.45
20.13	114.794	0.87		20.52	120.068	2.48	15.4594	0.33	0.2		19.84	111.949	CWUELL	3.53	4.17		20.11	114.582	3.934		20.3	117.573	0.71		20.11	114.582	10.236	31.496	41.732		19.647	110.239	0.35451						21.3	128.24	19.71
20.14	114.9	1.06		20.53	120.137	2.834	16.7125	0.48	0.64		19.84	111.949	GAFF	4.48	4.18		20.12	114.688	3.985		20.31	117.764	0.82		20.12	114.688	12.5	24.038	36.538		19.65	110.266	0.40281						21.33	128.46	19.28
20.15	115.062	0.89		20.54	120.206	2.72927	16.3606	0.35	0.43		19.85	112.037	CWUELL	3.63	4.27		20.13	114.794	4.03		20.33	118.145	0.83		20.13	114.794	4.95	26.733	31.683		19.653	110.292	0.31325						21.36	128.68	18.55
20.17	115.385	0.98		20.55	120.275	2.74	16.3973	0.46	0.55		19.85	112.037	GAFFI	4.55	4.25		20.14	114.9	3.8855		20.35	118.527	0.67		20.14	114.9	5.941	24.752	30.693		19.655	110.31	0.30056						21.39	128.9	20.1
20.18	115.546	0.92		20.55	120.275	2.70817	16.288	0.46	0.52		19.86	112.126	CWUELL	3.67	4.31		20.15	115.062	3.785		20.39	119.169	0.77		20.15	115.062	14.563	22.33	36.893		19.657	110.328	0.33383						21.42	129.242	19.82
20.19	115.708	0.88		20.56	120.344	2.39786	15.1507	0.4	0.2		19.87	112.214	CWUELL	3.51	4.15		20.16	115.223	3.93		20.43	119.446	0.57		20.16	115.223	8.824	22.549	31.373		19.66	110.354	0.3216						21.45	129.584	13.91
20.2	115.869	0.96		20.57	120.413	2.50839	15.5719	0.48	0.37		19.87	112.214	GAFFI	4.46	4.16		20.17	115.385	3.855		20.45	119.584	0.8		20.17	115.385	11.429	25.714	37.143		19.663	110.381	0.29079						21.48	129.926	14.3
20.21	116.031	0.87		20.58	120.482	2.47397	15.4427	0.45	0.32		19.88	112.303	CWUELL	3.68	4.32		20.18	115.546	3.81		20.47	119.722	0.92		20.18	115.546	7.965	19.469	27.434		19.665	110.399	0.29131						21.51	130.268	13.61
20.22	116.192	0.94		20.58	120.482	2.36564	15.0243	0.45	0.22		19.88	112.303	GAFFI	4.59	4.29		20.19	115.708	3.77		20.48	119.791	0.98		20.19	115.708	1.887	28.302	30.189		19.667	110.416	0.33561						21.54	130.61	13.79
20.23	116.354	0.95		20.59	120.551	2.70281	16.2695	0.81	0.87		19.89	112.391	GAFFI	4.56	4.26		20.2	115.869	3.79		20.5	119.929	0.89		20.2	115.869	10.084	17.647	27.731		19.67	110.443	0.33256						21.57	130.952
20.24	116.515	0.8		20.6	120.621	2.66839	16.1498	0.76	0.79		19.9	112.48	CWUELL	3.62	4.26		20.21	116.031	3.835		20.51	119.999	0.9		20.21	116.031	10.784	20.588	31.372		19.673	110.469	0.30698						21.6	131.294	13.47
20.25	116.677	0.99		20.61	120.69	2.32	14.8338	0.49	0.21		19.9	112.48	GAFFI	4.41	4.11		20.22	116.192	3.78		20.55	120.275	0.83		20.22	116.192	5.825	30.097	35.922		19.675	110.487	0.3037						21.63	131.636	12.46
20.26	116.838	0.55		20.62	120.759	2.42697	15.2635	0.58	0.4		19.91	112.569	CWUELL	3.71	4.35		20.23	116.354	3.783		20.56	120.344	0.85		20.23	116.354	7.921	19.802	27.723		19.677	110.505	0.31124						21.66	132.008	15.15
20.27	117	0.81		20.63	120.828	2.58677	15.8594	0.64	0.6		19.91	112.569	GAFFI	4.53	4.23		20.24	116.515	3.873		20.57	120.413	0.83		20.24	116.515	15.842	23.762	39.604		19.68	110.531	0.29468						21.69	132.395	10.98
20.28	117.191	0.64		20.64	120.897	2.94912	17.0846	0.83	1.07		19.92	112.657	GAFFI	4.6	4.3		20.26	116.838	3.825		20.59	120.551	0.88		20.25	116.677	9.346	24.299	33.645		19.683	110.558	0.29837						21.72	132.782	11.18
20.29	117.382	0.77		20.64	120.897	2.64002	16.0498	0.83	0.84		19.93	112.746	CWUELL	3.34	3.98		20.27	117	3.76		20.62	120.759	0.68		20.26	116.838	7.339	18.349	25.688		19.685	110.576	0.34631						21.75	133.168	10.95
20.3	117.573	0.83		20.65	120.966	2.32343	14.856	0.63	0.36		19.93	112.746	GAFFI	4.48	4.18		20.28	117.191	3.733		20.65	120.966	0.5		20.27	117	6.796	20.388	27.184		19.688	110.602	0.38961						21.78	133.555	12.46
20.31	117.764	0.7		20.66	121.035	3.18332	17.7988	0.4	0.8		19.94	112.834	GAFFI	4.46	4.16		20.29	117.382	3.832		20.66	121.035	0.71		20.28	117.191	10	16	26		19.69	110.62	0.34438						21.81	133.942	13.85
20.32	117.955	0.61		20.67	121.104	2.62852	16.0091	0.7	0.7		19.95	112.923	GAFFI	4.49	4.19		20.3	117.573	3.735		20.72	121.45	0.74		20.29	117.382	3.96	21.782	25.742		19.692	110.638	0.35449						21.84	134.316	13.99
20.33	118.145	0.65		20.67	121.104	2.5812	15.8393	0.7	0.66		19.95	112.923	HELEG	4.9	4.23		20.31	117.764	3.82		20.78	122.214	0.63		20.3	117.573	5.941	23.762	29.703		19.695	110.664	0.28982						21.87	134.665	12.93
20.34	118.336	0.59		20.68	121.174	2.35111	14.9667	0.66	0.41		19.96	113.011	CWUELL	3.57	4.21		20.32	117.955	3.72		20.8	122.468	0.9		20.31	117.764	7.547	25.472	33.019		19.698	110.691	0.29097						21.9	135.013	12.27
20.35	118.527	0.88		20.69	121.243	2.69679	16.2487	0.38	0.43		19.96	113.011	GAFFI	4.42	4.12		20.33	118.145	3.6		20.81	122.595	0.6885		20.32	117.955	10.891	24.752	35.643		19.7	110.709	0.27387						21.93	135.361	11.67
20.36	118.718	0.71		20.7	121.312	3.01372	17.2871	0.9	1.18		19.97	113.1	CWUELL	3.42	4.06		20.34	118.336	3.83		20.81	122.595	0.6885		20.33	118.145	12.963	16.667	29.63		19.702	110.726	0.25168						21.96	135.71	11.15
20.37	118.909	0.99		20.7	121.312	2.73	16.3661	0.9	0.97		19.97	113.1	GAFFI	4.46	4.16		20.35	118.527	3.595		20.82	122.723	0.91		20.34	118.336	6.667	37.143	43.81		19.705	110.753	0.23622						21.99	136.058	11.32
20.38	119.1	0.67		20.71	121.381	2.46321	15.402	0.82	0.68		19.98	113.206	CWUELL	3.42	4.06		20.36	118.718	3.635		20.83	122.85	0.621		20.35	118.527	9	25	34		19.708	110.779	0.22853						22.02	136.406	13.71
20.39	119.169	0.72		20.72	121.45	2.69819	16.2535	0.59	0.64		19.98	113.206	GAFFI	4.55	4.25		20.37	118.909	3.61		20.845	123.121	0.97		20.36	118.718	8.036	20.536	28.572		19.71	110.797	0.22116						22.05	136.755	14.33
20.4	119.238	0.65		20.73	121.577	2.98932	17.2112	0.66	0.93		19.99	113.312	CWUELL	3.47	4.11		20.38	119.1	3.655		20.88	123.753	0.84		20.37	118.909	7	25	32		19.712	110.815	0.21796						22.08	137.103	14.61
20.41	119.307	0.79		20.73	121.577	2.92621	17.0117	0.66	0.89		19.99	113.312	GAFFI	4.46	4.16		20.39	119.169	3.67		20.89	123.933	0.919		20.38	119.1	7.339	12.844	20.183		19.715	110.841	0.23978						22.11	137.452	14.48
20.43	119.446	0.66		20.74	121.705	2.58294	15.8456	0.5	0.45		19.99	113.312	HELEG	4.8	4.13		20.4	119.238	3.67		20.91	124.294	0.88		20.39	119.169	9	16	25		19.718	110.868	0.24061						22.14	137.8	14.52
20.44	119.515	0.63		20.75	121.832	2.8828	16.8721	0.36	0.56		20	113.418	CWUELL	3.44	4.08		20.41	119.307	3.65		20.92	124.475	0.67		20.4	119.238	4	23	27		19.72	110.886	0.24234						22.17	138.2	14.65
20.45	119.584	0.65		20.76	121.959	2.91739	16.9835	0.55	0.77		20	113.418	GAFFI	4.17	3.87		20.42	119.376	3.655		20.93	124.656	0.8955		20.41	119.307	7.619	23.81	31.429		19.722	110.903	0.21342						22.2	138.6	14.34
20.46	119.653	0.55		20.76	121.959	2.97337	17.1612	0.55	0.81		20	113.418	HELEG	4.73	4.06		20.43	119.446	3.475		20.93	124.656	0.8955		20.42	119.376	12.745	14.706	27.451		19.725	110.93	0.21231						22.23	139	14.54
20.47	119.722	0.53		20.77	122.086	2.45304	15.3633	0.46	0.3		20.01	113.524	GAFFI	4.31	4.01		20.44	119.515	3.63		20.95	125.017	0.79		20.43	119.446	4	32	36		19.728	110.957	0.22787						22.26	139.134	14.54
20.48	119.791	0.56		20.78	122.214	2.35834	14.9954	0.57	0.33		20.01	113.524	HELEG	4.65	3.98		20.45	119.584	3.545		20.99	125.739	0.853		20.44	119.515	6.604	28.302	34.906		19.73	110.974	0.2379						22.29	139.414	15.19
20.49	119.86	0.62		20.79	122.341	2.8224	16.6742	0.39	0.54		20.02	113.629	CWUELL	3.47	4.11		20.47	119.722	3.535		20.99	125.739	0.853		20.45	119.584	15	22	37		19.733	111.001	0.24243						22.32	139.694	15.18
20.5	119.929	0.56		20.79	122.341	2.74673	16.4202	0.39	0.48		20.02	113.629	GAFFI	4.42	4.12		20.48	119.791	3.655		21	125.919	0.82		20.46	119.653	6.863	32.353	39.216		19.735	111.019	0.23261						22.35	139.974	14.74
20.51	119.999	0.5		20.8	122.468	2.66912	16.1523	0.42	0.45		20.03	113.735	CWUELL	3.37	4.01		20.5	119.929	3.635		21.02	126.175	0.82		20.47	119.722	9.615	25	34.615		19.737	111.036	0.23055						22.38	140.254	14.62
20.52	120.068	0.32		20.81	122.595	2.56995	15.7984	0.16	0.11		20.03	113.735	GAFFI	4.35	4.05		20.51	119.999	3.435		21.05	126.4	0.644		20.48	119.791	6.796	23.301	30.097		19.74	111.063	0.22765						22.41	140.534	14.28
20.53	120.137	0.48		20.82	122.723	2.94477	17.0708	0.35	0.58		20.04	113.841	CWUELL	3.61	4.25		20.52	120.068	3.51		21.05	126.4	0.644		20.49	119.86	4.717	25.472	30.189		19.743	111.089	0.23603						22.44	140.814	13.62
20.54	120.206	0.35		20.82	122.723	2.7038	16.273	0.35	0.4		20.04	113.841	GAFFI	4.36	4.06		20.53	120.137	3.545		21.05	126.4	0.644		20.5	119.929	10.377	17.925	28.302		19.745	111.107	0.23226						22.47	141.094	15.08
20.55	120.275	0.46		20.83	122.85	3.02785	17.3309	0.21	0.51		20.05	113.947	CWUELL	3.33	3.97		20.54	120.206	3.475		21.06	126.475	0.85		20.51	119.999	11.429	20	31.429		19.747	111.125	0.25518						22.5	141.374	15.06
20.56	120.344	0.4		20.84	123.031	3.09307	17.53	0.56	0.9		20.05	113.947	GAFFI	4.31	4.01		20.55	120.275	3.38		21.07	126.55	0.826		20.52	120.068	9.804	28.431	38.235		19.75	111.151	0.27232
20.57	120.413	0.48		20.85	123.211	2.73911	16.3942	0.31	0.4		20.06	114.053	CWUELL	3.46	4.1		20.56	120.344	3.345		21.08	126.625	0.854		20.53	120.137	14.679	28.44	43.119		19.753	111.178	0.22691
20.58	120.482	0.45		20.85	123.211	2.54	15.6981	0.31	0.24		20.06	114.053	GAFFI	4.3	4		20.57	120.413	3.445		21.08	126.625	0.854		20.54	120.206	13	26	39		19.755	111.196	0.20174
20.59	120.551	0.81		20.86	123.392	2.5959	15.8924	0.28	0.24		20.07	114.159	CWUELL	3.53	4.17		20.58	120.482	3.4		21.09	126.7	0.785		20.55	120.275	10.476	28.571	39.047		19.757	111.213	0.21245
20.6	120.621	0.76		20.87	123.572	3.06538	17.446	-0.03	0.29		20.07	114.159	GAFFI	4.24	3.94		20.59	120.551	3.425		21.09	126.7	0.785		20.56	120.344	9.615	21.154	30.769		19.76	111.24	0.21168
20.61	120.69	0.49		20.88	123.753	2.97986	17.1815	0.29	0.55		20.07	114.159	HELEG	4.6	3.93		20.6	120.621	3.405		21.1	126.773	0.74		20.57	120.413	15.385	27.885	43.27		19.763	111.267	0.20698
20.62	120.759	0.58		20.88	123.753	2.4464	15.338	0.29	0.13		20.08	114.265	CWUELL	3.4	4.04		20.62	120.759	3.425		21.11	126.847	0.7435		20.58	120.482	11.881	30.693	42.574		19.765	111.284	0.22143
20.63	120.828	0.64		20.89	123.933	2.25433	14.5738	0.24	-0.1		20.08	114.265	GAFFI	4.34	4.04		20.63	120.828	3.33		21.11	126.847	0.7435		20.59	120.551	9.649	23.684	33.333		19.767	111.302	0.23391
20.64	120.897	0.83		20.9	124.114	2.57216	15.8065	-0.1	-0.15		20.09	114.371	CWUELL	3.17	3.81		20.64	120.897	3.33		21.12	126.92	0.825		20.6	120.621	18.919	27.928	46.847		19.77	111.329	0.22305
20.65	120.966	0.63		20.91	124.294	2.51793	15.6073	0.19	0.09		20.1	114.476	HELEG	4.65	3.98		20.65	120.966	3.195		21.12	126.92	0.825		20.61	120.69	9.95	26.368	36.318		19.772	111.346	0.22548
20.66	121.035	0.4		20.91	124.294	2.88759	16.8876	0.19	0.39		20.11	114.582	CWUELL	3.23	3.87		20.66	121.035	3.215		21.13	126.993	0.75		20.62	120.759	11.881	25.743	37.624		19.775	111.373	0.2135
20.67	121.104	0.7		20.92	124.475	2.75324	16.4423	0.1	0.2		20.11	114.582	GAFFI	4.3	4		20.67	121.104	3.36		21.14	127.067	0.74		20.63	120.828	14	26	40		19.778	111.399	0.23149
20.68	121.174	0.66		20.93	124.656	2.59626	15.8936	0.15	0.12		20.12	114.688	CIBPAC	3.3	3.87		20.68	121.174	3.17		21.15	127.14	0.751		20.64	120.897	12.727	26.364	39.091		19.78	111.417	0.21289
20.69	121.243	0.38		20.94	124.836	2.94	17.0572	0.51	0.75		20.12	114.688	HELEG	4.77	4.1		20.69	121.243	3.35		21.15	127.14	0.751		20.65	120.966	3	25	28		19.782	111.435	0.21264
20.7	121.312	0.9		20.95	125.017	2.48535	15.4856	0.08	-0.05		20.13	114.794	UPERE	4.03	4.03		20.7	121.312	3.4		21.15	127.14	0.751		20.66	121.035	11.538	30.769	42.307		19.785	111.461	0.21928
20.71	121.381	0.82		20.96	125.197	2.34558	14.9447	0.23	-0.02		20.14	114.9	GAFFI	4.22	3.92		20.71	121.381	3.3		21.16	127.213	0.83		20.67	121.104	11.321	21.698	33.019		19.788	111.488	0.21731
20.72	121.45	0.59		20.97	125.378	2.69811	16.2533	0.17	0.23		20.14	114.9	CIBPAC	3.28	3.85		20.72	121.45	3.19		21.17	127.287	0.74		20.68	121.174	14.019	23.364	37.383		19.79	111.506	0.22637
20.73	121.577	0.69		20.97	125.378	2.72262	16.3378	0.17	0.25		20.15	115.062	CIBPAC	3.19	3.76		20.73	121.577	3.25		21.18	127.36	0.637		20.69	121.243	17.308	13.462	30.77		19.792	111.523	0.22285
20.74	121.705	0.5		20.98	125.558	2.77385	16.512	0.11	0.22		20.15	115.062	HELEG	4.48	3.81		20.75	121.832	3.235		21.18	127.36	0.637		20.7	121.312	13.725	26.471	40.196		19.795	111.55	0.21446
20.75	121.832	0.36		20.99	125.739	2.54444	15.7052	-0.1	-0.17		20.16	115.223	HELEG	4.63	3.96		20.78	122.214	3.06		21.18	127.36	0.637		20.71	121.381	14	19	33		19.798	111.577	0.2129
20.76	121.959	0.55		21	125.919	2.60267	15.9167	0.05	0.02		20.16	115.223	UPERE	3.9	3.9		20.79	122.341	3.01		21.19	127.433	0.66		20.72	121.45	6.796	15.534	22.33		19.8	111.594	0.22457
20.77	122.086	0.46		21.01	126.1	2.64347	16.0621	0.01	0.02		20.17	115.385	CWUELL	3.2	3.84		20.8	122.468	3.21		21.2	127.507	0.64		20.73	121.577	7.368	23.158	30.526		19.802	111.612	0.20679
20.78	122.214	0.52		21.02	126.175	2.68335	16.202	0.1	0.14		20.17	115.385	CIBPAC	3.3	3.87		20.81	122.595	3.09		21.21	127.58	0.733		20.74	121.705	10.476	17.143	27.619		19.805	111.639	0.20826
20.79	122.341	0.39		21.03	126.25	2.67243	16.1639	-0.03	0		20.18	115.546	CWUELL	3.18	3.82		20.82	122.723	3.23		21.21	127.58	0.733		20.75	121.832	10.577	22.115	32.692		19.808	111.665	0.2039
20.8	122.468	0.42		21.03	126.25	2.5278	15.6439	-0.03	-0.12		20.18	115.546	HELEG	4.47	3.8		20.83	122.85	2.89		21.21	127.58	0.733		20.76	121.959	6.731	29.808	36.539		19.81	111.683	0.21204
20.81	122.595	0.16		21.04	126.325	2.61339	15.9551	0.09	0.07		20.19	115.708	HELEG	4.44	3.77		20.845	123.121	3.11		21.22	127.653	0.67		20.77	122.086	10.784	27.451	38.235		19.813	111.709	0.21521
20.82	122.723	0.35		21.05	126.4	2.33448	14.9004	0.36	0.09		20.2	115.869	CWUELL	3.18	3.82		20.88	123.753	3.14		21.23	127.727	0.69		20.78	122.214	13.208	16.038	29.246		19.815	111.727	0.23228
20.83	122.85	0.21		21.06	126.475	2.56079	15.7651	0.07	0.01		20.2	115.869	HELEG	4.43	3.76		20.89	123.933	3.155		21.24	127.8	0.586		20.79	122.341	7.882	33.005	40.887		19.817	111.745	0.22646
20.84	123.031	0.56		21.06	126.475	2.4072	15.187	0.07	-0.12		20.21	116.031	CWUELL	3.22	3.86		20.91	124.294	3.205		21.24	127.8	0.586		20.8	122.468	7.767	31.068	38.835		19.82	111.771	0.21407
20.85	123.211	0.31		21.07	126.55	2.62967	16.0131	-0.06	-0.07		20.21	116.031	HELEG	4.48	3.81		20.92	124.475	2.94		21.24	127.8	0.586		20.81	122.595	12.5	22.115	34.615		19.823	111.798	0.21169
20.86	123.392	0.28		21.08	126.625	2.63901	16.0463	0.19	0.2		20.22	116.192	HELEG	4.45	3.78		20.93	124.656	3.11		21.25	127.873	0.76		20.82	122.723	5	30	35		19.825	111.816	0.21371
20.87	123.572	-0.03		21.09	126.7	2.40776	15.1892	-0.18	-0.37		20.23	116.354	CWUELL	3.14	3.78		20.94	124.836	3.09		21.26	127.947	0.88		20.83	122.85	10.68	26.214	36.894		19.827	111.833	0.21294
20.88	123.753	0.29		21.1	126.773	2.87127	16.8346	0.32	0.5		20.23	116.354	CWUELL	3.12	3.76		20.95	125.017	3.02		21.27	128.02	0.765		20.84	123.031	13.889	16.667	30.556		19.83	111.86	0.19037
20.89	123.933	0.24		21.11	126.847	2.6928	16.2349	0.04	0.09		20.23	116.354	HELEG	4.48	3.81		20.99	125.739	3.055		21.27	128.02	0.765		20.85	123.211	4.926	22.167	27.093		19.833	111.887	0.19131
20.9	124.114	-0.1		21.12	126.92	2.71078	16.2971	-0.11	-0.05		20.24	116.515	CWUELL	3.18	3.82		21	125.919	3.2		21.28	128.093	0.94		20.86	123.392	5.882	30.392	36.274		19.835	111.904	0.20761
20.91	124.294	0.11		21.12	126.92	2.64806	16.0783	-0.11	-0.1		20.24	116.515	CIBPAC	3.3	3.87		21.02	126.175	3.11		21.29	128.167	0.73		20.87	123.572	6.542	24.299	30.841		19.837	111.922	0.20742
20.92	124.475	0.1		21.13	126.993	2.68756	16.2167	-0.05	-0.01		20.24	116.515	UPERE	3.93	3.93		21.05	126.4	2.966		21.3	128.24	0.65		20.88	123.753	9.402	24.786	34.188		19.84	111.949	0.20096
20.93	124.656	0.15		21.14	127.067	3.10243	17.5583	-0.05	0.3		20.26	116.838	CWUELL	3.17	3.81		21.06	126.475	2.84		21.3	128.24	0.65		20.89	123.933	5.941	32.673	38.614		19.843	111.975	0.20321
20.94	124.836	0.51		21.15	127.14	2.40186	15.1663	-0.01	-0.21		20.26	116.838	CIBPAC	3.27	3.84		21.07	126.55	2.995		21.31	128.313	0.405		20.9	124.114	11.765	20.588	32.353		19.845	111.993	0.20615
20.95	125.017	0.08		21.15	127.14	2.47	15.4109	-0.01	-0.15		20.27	117	CWUELL	2.96	3.6		21.08	126.625	3.125		21.31	128.313	0.405		20.91	124.294	9.174	40.367	49.541		19.847	112.011	0.20763
20.96	125.197	0.23		21.16	127.213	2.64948	16.0833	0.08	0.09		20.27	117	GAFF	4.22	3.92		21.09	126.7	3.055		21.32	128.387	0.69		20.92	124.475	9.709	26.214	35.923		19.85	112.037	0.20939
20.97	125.378	0.174443		21.17	127.287	2.56104	15.766	-0.04	-0.1		20.28	117.191	CWUELL	3.05	3.69		21.1	126.773	3.04		21.33	128.46	0.408		20.93	124.656	11.765	25.49	37.255		19.853	112.064	0.18981
20.98	125.558	0.11		21.18	127.36	2.84518	16.7493	-0.17	0		20.28	117.191	CWUELL	3.15	3.79		21.11	126.847	3.01		21.33	128.46	0.408		20.94	124.836	8.8785	30.8411	39.7196		19.855	112.081	0.20231
20.99	125.739	-0.1		21.18	127.36	2.58997	15.871	-0.17	-0.2		20.28	117.191	GAFFI	4.02	3.72		21.12	126.92	3.11		21.34	128.533	0.61		20.95	125.017	3.937	26.7717	30.7087		19.858	112.108	0.18315
21	125.919	0.05		21.19	127.433	2.41582	15.2204	-0.01	-0.2		20.29	117.382	CWUELL	3.23	3.87		21.13	126.993	3		21.35	128.607	0.44		20.96	125.197	9.804	22.549	32.353		19.86	112.126	0.19212
21.01	126.1	0.01		21.2	127.507	2.50674	15.5657	-0.04	-0.15		20.29	117.382	GAFF	4.09	3.79		21.14	127.067	3.03		21.36	128.68	0.595		20.97	125.378	5.941	35.644	41.585		19.862	112.143	0.18977
21.02	126.175	0.1		21.21	127.58	2.95334	17.098	0.1	0.34		20.3	117.573	CWUELL	3.09	3.73		21.15	127.14	3.0075		21.36	128.68	0.595		20.98	125.558	9.615	21.154	30.769		19.865	112.17	0.19052
21.03	126.25	-0.03		21.21	127.58	2.85862	16.7933	0.1	0.27		20.3	117.573	CIBPAC	3.17	3.74		21.16	127.213	3.105		21.37	128.753	0.54		20.99	125.739	11.765	27.451	39.216		19.868	112.197	0.18388
21.04	126.325	0.09		21.22	127.653	2.81125	16.6372	0.11	0.25		20.31	117.764	CWUELL	3.28	3.92		21.17	127.287	3.095		21.38	128.827	0.52		21	125.919	8.955	20.398	29.353		19.87	112.214	0.18402
21.05	126.4	0.36		21.23	127.727	2.74937	16.4292	0.11	0.2		20.31	117.764	HELEG	4.39	3.72		21.18	127.36	3.006		21.39	128.9	0.696		21.01	126.1	7.477	19.626	27.103		19.872	112.232	0.17661
21.06	126.475	0.0736755		21.24	127.8	2.60882	15.9387	0.05	0.03		20.32	117.955	CIBPAC	3.15	3.72		21.19	127.433	3.175		21.39	128.9	0.696		21.02	126.175	11	24	35		19.875	112.259	0.19694
21.07	126.55	-0.06		21.24	127.8	2.32	14.8571	0.05	-0.22		20.33	118.145	CWUELL	3.04	3.68		21.2	127.507	3.175		21.4	129.014	0.58		21.03	126.25	12.808	20.197	33.005		19.878	112.285	0.17611
21.08	126.625	0.19		21.24	127.8	2.42145	15.2422	0.05	-0.13		20.33	118.145	CIBPAC	2.95	3.52		21.21	127.58	3.1275		21.41	129.128	0.22		21.04	126.325	6.667	21.905	28.572		19.88	112.303	0.18498
21.09	126.7	-0.18		21.25	127.873	2.48527	15.4853	0.09	-0.04		20.34	118.336	HELEG	4.5	3.83		21.22	127.653	3.09		21.42	129.242	0.343		21.05	126.4	10.891	25.743	36.634		19.882	112.321	0.19206
21.1	126.773	0.32		21.26	127.947	2.68041	16.1917	0.08	0.12		20.35	118.527	CWUELL	2.91	3.55		21.23	127.727	3.055		21.42	129.242	0.343		21.06	126.475	5.97	23.383	29.353		19.885	112.347	0.19254
21.11	126.847	0.04		21.27	128.02	2.69942	16.2578	-0.07	-0.01		20.35	118.527	CIBPAC	3.07	3.64		21.24	127.8	3.075		21.43	129.356	0.35		21.07	126.55	10.577	22.115	32.692		19.888	112.374	0.20149
21.12	126.92	-0.113052		21.27	128.02	2.79452	16.5814	-0.07	0.06		20.36	118.718	CIBPAC	3.04	3.61		21.25	127.873	3.216		21.44	129.47	0.12		21.08	126.625	10.891	22.772	33.663		19.89	112.391	0.19023
21.13	126.993	-0.05		21.28	128.093	3.11571	17.5982	-0.3	0.06		20.36	118.718	HELEG	4.33	3.66		21.26	127.947	3.29		21.45	129.584	-0.03		21.09	126.7	6	17	23		19.892	112.409	0.19323
21.14	127.067	-0.05		21.29	128.167	2.67624	16.1772	0.15	0.18		20.37	118.909	CIBPAC	3.06	3.63		21.27	128.02	3.12		21.46	129.698	0.27		21.1	126.773	9	19	28		19.895	112.436	0.1861
21.15	127.14	-0.0123097		21.3	128.24	2.63585	16.0351	0.08	0.08		20.37	118.909	HELEG	4.26	3.59		21.28	128.093	3.285		21.47	129.812	0.013		21.12	126.92	15	23	38		19.897	112.453	0.18512
21.16	127.213	0.08		21.3	128.24	2.77	16.4995	0.08	0.19		20.38	119.1	CIBPAC	3.06	3.63		21.29	128.167	3.25		21.48	129.926	-0.04		21.14	127.067	16.038	23.585	39.623		19.9	112.48	0.19815
21.17	127.287	-0.04		21.31	128.313	2.60632	15.9298	-0.07	-0.09		20.38	119.1	HELEG	4.35	3.68		21.3	128.24	3.39		21.49	130.04	0.01		21.15	127.14	15	29	44		19.903	112.507	0.19802
21.18	127.36	-0.17		21.32	128.387	2.69279	16.2348	0.41	0.46		20.39	119.169	CWUELL	3.12	3.76		21.31	128.313	3.306		21.5	130.154	0.11		21.16	127.213	16.667	21.569	38.236		19.905	112.524	0.1964
21.19	127.433	-0.01		21.33	128.46	2.48501	15.4843	0.38	0.26		20.39	119.169	CIBPAC	3.01	3.58		21.32	128.387	3.16		21.51	130.268	-0.1855		21.17	127.287	11.881	24.752	36.633		19.907	112.542	0.18997
21.2	127.507	-0.04		21.33	128.46	2.96614	17.1384	0.38	0.64		20.4	119.238	HELEG	4.34	3.67		21.33	128.46	3.146		21.51	130.268	-0.1855		21.18	127.36	21.359	31.068	52.427		19.91	112.569	0.19372
21.21	127.58	0.1		21.34	128.533	2.35126	14.9673	0.44	0.2		20.41	119.307	CIBPAC	3.08	3.65		21.34	128.533	3.26		21.52	130.382	-0.121		21.19	127.433	16	31	47		19.913	112.595	0.19754
21.22	127.653	0.11		21.35	128.607	2.59025	15.872	0.35	0.31		20.42	119.376	CIBPAC	3.09	3.66		21.35	128.607	3.31		21.53	130.496	-0.106		21.2	127.507	20.755	24.528	45.283		19.915	112.613	0.19352
21.23	127.727	0.11		21.36	128.68	2.19944	14.3434	0.63	0.24		20.42	119.376	HELEG	4.32	3.65		21.36	128.68	3.26		21.53	130.496	-0.106		21.21	127.58	26.733	22.772	49.505		19.917	112.631	0.1843
21.24	127.8	0.05		21.36	128.68	2.46138	15.3951	0.56	0.42		20.43	119.446	CWUELL	2.84	3.48		21.37	128.753	3.18		21.54	130.61	-0.07		21.22	127.653	21.782	40.594	62.376		19.92	112.657	0.18374
21.25	127.873	0.09		21.37	128.753	2.42833	15.2687	0.93	0.75		20.43	119.446	CIBPAC	2.9	3.47		21.38	128.827	3.11		21.55	130.724	0.05		21.23	127.727	16.667	34.314	50.981		19.923	112.684	0.1914
21.26	127.947	0.08		21.38	128.827	2.765	16.4821	0.67	0.77		20.44	119.515	CIBPAC	3.07	3.64		21.39	128.9	3.046		21.55	130.724	0.05		21.24	127.8	16.514	41.284	57.798		19.925	112.701	0.17952
21.27	128.02	-0.06		21.39	128.9	2.83707	16.7226	0.13	0.29		20.44	119.515	HELEG	4.29	3.62		21.4	129.014	3.11		21.56	130.838	0.04		21.25	127.873	17.476	37.864	55.34		19.927	112.719	0.21019
21.28	128.093	-0.3		21.39	128.9	3.02	17.3179	0.13	0.42		20.45	119.584	CWUELL	2.9	3.54		21.41	129.128	3.16		21.57	130.952	-0.04		21.26	127.947	16.346	40.385	56.731		19.93	112.746	0.23962
21.29	128.167	0.15		21.4	129.014	3.26406	18.0329	0.36	0.81		20.45	119.584	CIBPAC	2.98	3.55		21.42	129.242	3.006		21.58	131.066	-0.01		21.27	128.02	22.549	29.412	51.961		19.933	112.772	0.19842
21.3	128.24	0.079284		21.41	129.128	2.05217	13.6958	0.97	0.42		20.47	119.722	CWUELL	2.93	3.57		21.43	129.356	3.005		21.59	131.18	0.12		21.28	128.093	18.269	33.654	51.923		19.935	112.79	0.17936
21.31	128.313	-0.07		21.42	129.242	2.68431	16.2053	0.47	0.51		20.47	119.722	CIBPAC	2.93	3.5		21.44	129.47	3.27		21.6	131.294	-0.18		21.29	128.167	24	35	59		19.938	112.817	0.19298
21.32	128.387	0.41		21.42	129.242	2.5391	15.6856	0.47	0.39		20.48	119.791	CWUELL	2.99	3.63		21.45	129.584	3.47		21.61	131.408	0.11		21.3	128.24	16.667	36.275	52.942		19.94	112.834	0.18579
21.33	128.46	0.38		21.43	129.356	2.25832	14.5904	0.98	0.65		20.48	119.791	GAFFI	3.98	3.68		21.46	129.698	3.2		21.63	131.636	0.09		21.31	128.313	18.812	31.188	50		19.942	112.852	0.16129
21.34	128.533	0.44		21.44	129.47	1.93281	13.1357	0.97	0.29		20.5	119.929	CWUELL	3.01	3.65		21.47	129.812	3.22		21.63	131.636	0.09		21.32	128.387	15	38	53		19.945	112.879	0.17431
21.35	128.607	0.35		21.45	129.584	1.83757	12.6635	0.92	0.13		20.5	119.929	CIBPAC	3.05	3.62		21.48	129.926	3.3		21.63	131.636	0.09		21.33	128.46	12.871	36.634	49.505		19.948	112.905	0.18854
21.36	128.68	0.6		21.45	129.584	2.25762	14.5875	0.92	0.59		20.51	119.999	CWUELL	2.88	3.52		21.49	130.04	3.3		21.64	131.75	0.18		21.34	128.533	19.048	31.429	50.477		19.95	112.923	0.19543
21.37	128.753	0.93		21.46	129.698	2.36149	15.0079	0.88	0.64		20.51	119.999	CIBPAC	2.78	3.35		21.5	130.154	3.12		21.66	132.008	-0.27		21.35	128.607	21.569	18.627	40.196		19.952	112.941	0.17869
21.38	128.827	0.67		21.48	129.926	2.13795	14.0785	1.02	0.57		20.52	120.068	CIBPAC	2.94	3.51		21.51	130.268	3.55		21.67	132.137	-0.14		21.36	128.68	10.952	27.619	38.571		19.955	112.967	0.17907
21.39	128.9	0.127895		21.48	129.926	2.31	14.7982	1.02	0.74		20.53	120.137	CIBPAC	3.12	3.69		21.52	130.382	2.955		21.69	132.395	-0.26		21.37	128.753	18.812	16.832	35.644		19.958	112.994	0.18159
21.4	129.014	0.36		21.49	130.04	1.8233	12.5906	0.94	0.13		20.53	120.137	HELEG	4.07	3.4		21.53	130.496	3.055		21.7	132.524	-0.18		21.38	128.827	13.084	20.093	33.177		19.96	113.011	0.18337
21.41	129.128	0.97		21.5	130.154	2.22467	14.4501	0.91	0.54		20.54	120.206	CIBPAC	2.95	3.52		21.54	130.61	3.32		21.73	132.911	0.06		21.39	128.9	17.757	21.495	39.252		19.962	113.029	0.17823
21.42	129.242	0.47		21.51	130.268	1.91101	13.0297	0.96	0.26		20.54	120.206	HELEG	4.1	3.43		21.55	130.724	3.205		21.76	133.297	0.36		21.4	129.014	17.757	17.757	35.514		19.965	113.056	0.1908
21.43	129.356	0.98		21.51	130.268	2.58748	15.862	0.96	0.92		20.55	120.275	CWUELL	2.74	3.38		21.56	130.838	3.24		21.78	133.555	0.43		21.41	129.128	11.215	16.822	28.037		19.968	113.082	0.18407
21.44	129.47	0.97		21.52	130.382	1.95776	13.2556	0.82	0.18		20.56	120.344	CWUELL	2.68	3.32		21.57	130.952	3.13		21.79	133.684	0.1		21.42	129.242	11.538	18.269	29.807		19.97	113.1	0.19308
21.45	129.584	0.92		21.53	130.496	2.07682	13.8073	1.02	0.5		20.56	120.344	CIBPAC	2.8	3.37		21.58	131.066	3.14		21.81	133.942	0.22		21.43	129.356	10.945	16.418	27.363		19.972	113.121	0.17993
21.46	129.698	0.88		21.54	130.61	1.9908	13.412	0.93	0.31		20.57	120.413	CWUELL	2.76	3.4		21.59	131.18	3.4		21.82	134.071	0.1		21.44	129.47	12.745	12.745	25.49		19.975	113.153	0.18241
21.48	129.926	1.02		21.54	130.61	2.14767	14.1209	0.93	0.48		20.57	120.413	CIBPAC	2.92	3.49		21.6	131.294	3.5		21.83	134.2	0.15		21.45	129.584	8.911	22.772	31.683		19.978	113.185	0.18306
21.49	130.04	0.94		21.55	130.724	1.80602	12.5016	0.97	0.14		20.58	120.482	HELEG	4.07	3.4		21.61	131.408	3.13		21.84	134.316	0.03		21.46	129.698	8.491	15.094	23.585		19.98	113.206	0.19033
21.5	130.154	0.91		21.56	130.838	1.94152	13.1777	0.81	0.15		20.59	120.551	CWUELL	2.81	3.45		21.63	131.636	3.31		21.85	134.432	0.17		21.47	129.812	7.339	21.101	28.44		19.983	113.238	0.18881
21.51	130.268	0.96		21.57	130.952	1.76304	12.2765	0.95	0.07		20.59	120.551	CIBPAC	2.83	3.4		21.64	131.75	3.59		21.86	134.548	0.14		21.48	129.926	13	21	34		19.985	113.259	0.1935
21.52	130.382	0.82		21.57	130.952	2.05449	13.7063	0.95	0.41		20.6	120.621	CIBPAC	2.89	3.46		21.66	132.008	3.57		21.87	134.665	0.04		21.49	130.04	4	13	17		19.987	113.28	0.19044
21.53	130.496	1.02		21.58	131.066	1.77	12.3256	1.02	0.15		20.6	120.621	HELEG	4.02	3.35		21.67	132.137	3.735		21.88	134.781	0.15		21.5	130.154	5.825	11.65	17.475		19.99	113.312	0.17341
21.54	130.61	0.93		21.59	131.18	1.97	13.2996	0.73	0.1		20.62	120.759	CWUELL	2.82	3.46		21.69	132.395	3.5		21.9	135.013	-0.03		21.51	130.268	5.66	16.981	22.641		19.993	113.344	0.18195
21.55	130.724	0.97		21.6	131.294	2.03201	13.6035	1.17	0.61		20.62	120.759	CIBPAC	2.82	3.39		21.7	132.524	3.61		21.91	135.129	0.1		21.52	130.382	9.901	12.871	22.772		19.995	113.365	0.18815
21.56	130.838	0.81		21.61	131.408	1.79	12.3992	0.97	0.12		20.63	120.828	CIBPAC	2.76	3.33		21.73	132.911	4.04		21.92	135.245	0.08		21.53	130.496	5.769	14.423	20.192		19.997	113.386	0.20027
21.57	130.952	0.95		21.62	131.522	1.74	12.1704	1.2	0.29		20.64	120.897	CIBPAC	2.7	3.27		21.76	133.297	4.36		21.93	135.361	0.15		21.54	130.61	6.481	14.815	21.296		20	113.418	0.20987
21.58	131.066	1.02		21.63	131.636	1.9	12.9889	1.31	0.6		20.64	120.897	HELEG	4.06	3.39		21.78	133.555	4.405		21.94	135.477	0.08		21.55	130.724	5.941	17.822	23.763		20.003	113.449	0.19353
21.59	131.18	0.73		21.64	131.75	2.18	14.2766	0.98	0.57		20.65	120.966	CWUELL	2.44	3.08		21.79	133.684	4.23		21.95	135.594	0.14		21.56	130.838	10.811	19.82	30.631		20.005	113.471	0.19346
21.6	131.294	1.17		21.64	131.75	1.93392	13.1411	0.98	0.31		20.65	120.966	CIBPAC	2.74	3.31		21.81	133.942	4.33		21.96	135.71	0.25		21.57	130.952	9.524	21.905	31.429		20.007	113.492	0.19578
21.61	131.408	0.97		21.66	132.008	2.00865	13.4954	1.16	0.57		20.66	121.035	CWUELL	2.66	3.3		21.82	134.071	4.23		21.97	135.826	0.13		21.58	131.066	8.654	19.231	27.885		20.01	113.524	0.18691
21.62	131.522	1.2		21.67	132.137	1.7	11.9108	1.5	0.53		20.66	121.035	CIBPAC	2.56	3.13		21.83	134.2	4.365		21.98	135.942	0.18		21.59	131.18	4.673	15.888	20.561		20.013	113.555	0.19725
21.63	131.636	1.31		21.67	132.137	1.77812	12.3561	1.5	0.64		20.67	121.104	CIBPAC	2.79	3.36		21.84	134.316	4.32		21.98	135.942	0.18		21.6	131.294	4.63	13.889	18.519		20.015	113.576	0.21202
21.64	131.75	0.98		21.68	132.266	1.66	11.7211	1.57	0.55		20.68	121.174	CIBPAC	2.6	3.17		21.85	134.432	4.44		21.99	136.058	-0.05		21.61	131.408	6.481	13.889	20.37		20.017	113.598	0.19645
21.66	132.008	1.16		21.69	132.395	1.79	12.4087	1.81	0.96		20.69	121.243	CIBPAC	2.78	3.35		21.86	134.548	4.485		22.05	136.755	0.32		21.62	131.522	0	7	7		20.02	113.629	0.21322
21.67	132.137	1.5		21.69	132.395	1.70527	11.9652	1.81	0.85		20.7	121.312	HELEG	4.07	3.4		21.87	134.665	4.49		22.08	137.103	0.33		21.63	131.636	5.769	8.654	14.423		20.022	113.651	0.19229
21.68	132.266	1.57		21.7	132.524	1.63	11.5468	1.9	0.85		20.71	121.381	CIBPAC	2.73	3.3		21.88	134.781	4.42		22.11	137.452	0.05		21.64	131.75	7.339	11.927	19.266		20.025	113.682	0.18353
21.69	132.395	1.81		21.7	132.524	1.93	13.1353	1.9	1.23		20.72	121.45	CWUELL	2.55	3.19		21.9	135.013	4.73		22.17	138.2	-0.1		21.65	131.879	3.738	14.019	17.757		20.028	113.714	0.17962
21.7	132.524	1.9		21.73	132.911	1.97	13.3342	1.91	1.28		20.73	121.577	CIBPAC	2.68	3.25		21.91	135.129	4.67		22.2	138.6	-0.08		21.66	132.008	3.846	9.615	13.461		20.03	113.735	0.17896
21.73	132.911	1.91		21.73	132.911	1.72447	12.0698	1.91	0.98		20.75	121.832	CIBPAC	2.72	3.29		21.92	135.245	4.62		22.23	139	0.28		21.67	132.137	3.738	11.215	14.953		20.032	113.756	0.18473
21.76	133.297	2.3		21.76	133.297	1.78	12.377	2.3	1.44		20.75	121.832	HELEG	3.85	3.18		21.93	135.361	4.45		22.26	139.134	0.13		21.68	132.266	2.83	11.321	14.151		20.035	113.788	0.19338
21.78	133.555	2.13		21.76	133.297	1.81847	12.5658	2.3	1.49		20.78	122.214	CWUELL	2.28	2.92		21.94	135.477	4.78		22.29	139.414	0.14		21.69	132.395	4.854	10.68	15.534		20.038	113.82	0.22346
21.79	133.684	2.01		21.78	133.555	1.9	12.9864	2.13	1.42		20.78	122.214	HELEG	3.87	3.2		21.95	135.594	4.7		22.35	139.974	0.19		21.7	132.524	2.885	6.731	9.616		20.04	113.841	0.20668
21.81	133.942	1.81		21.78	133.555	1.9	12.9679	2.13	1.41		20.79	122.341	HELEG	3.675	3.01		21.96	135.71	4.69		22.38	140.254	0.21		21.72	132.782	3.54	10.619	14.159		20.042	113.862	0.20983
21.82	134.071	2.33		21.79	133.684	1.87	12.8061	2.01	1.25		20.8	122.468	CWUELL	2.57	3.21		21.97	135.826	4.805		22.41	140.534	0.38		21.73	132.911	1.923	10.577	12.5		20.045	113.894	0.18934
21.83	134.2	2.24		21.79	133.684	2.03534	13.6188	2.01	1.45		20.81	122.595	CWUELL	2.23	2.87		21.98	135.942	4.6425		22.44	140.814	0.04		21.74	133.039	0	9.434	9.434		20.048	113.926	0.18005
21.84	134.316	2.26		21.81	133.942	1.95	13.2035	1.81	1.15		20.81	122.595	CWUELL	2.669	3.31		21.99	136.058	4.7		22.47	141.094	0.22		21.75	133.168	1.852	7.407	9.259		20.05	113.947	0.18583
21.85	134.432	2.42		21.81	133.942	1.92137	13.0803	1.81	1.12		20.82	122.723	CWUELL	2.56	3.2		22.05	136.755	5.09		22.56	141.933	0.11		21.76	133.297	2.83	7.547	10.377		20.052	113.968	0.1935
21.86	134.548	2.53		21.82	134.071	1.95	13.2023	2.33	1.67		20.82	122.723	CIBPAC	2.69	3.26		22.08	137.103	5.05		22.62	142.493	0.09		21.77	133.426	1.818	6.364	8.182		20.055	114	0.18616
21.87	134.665	2.56		21.82	134.071	1.77	12.3062	2.33	1.46		20.83	122.85	CWUELL	2.25	2.89		22.11	137.452	5.09		22.65	142.773	0.05		21.78	133.555	0.952	6.667	7.619		20.058	114.032	0.20427
21.88	134.781	2.59		21.83	134.2	2	13.4555	2.24	1.64		20.845	123.121	CWUELL	2.47	3.11		22.17	138.2	4.97		22.71	143.333	0.06		21.79	133.684	0.952	9.524	10.476		20.06	114.053	0.2032
21.89	134.897	2.46		21.84	134.316	1.87	12.8436	2.26	1.52		20.88	123.753	CWUELL	2.5	3.14		22.2	138.6	5.01		22.74	143.613	0.06		21.8	133.813	1.98	10.891	12.871		20.062	114.074	0.20614
21.9	135.013	2.74		21.84	134.316	2.18553	14.2842	2.26	1.86		20.89	123.933	CWUELL	2.53	3.17		22.23	139	4.91		22.8	144.173	-0.11		21.81	133.942	8.411	8.411	16.822		20.065	114.106	0.20056
21.91	135.129	2.52		21.85	134.432	1.79	12.4023	2.42	1.57		20.89	123.933	CIBPAC	2.57	3.14		22.26	139.134	4.93		22.83	144.453	0.18		21.82	134.071	3.922	7.843	11.765		20.067	114.127	0.1977
21.92	135.245	2.57		21.86	134.548	1.75	12.2014	2.53	1.63		20.91	124.294	CWUELL	2.58	3.22		22.29	139.414	4.94		22.92	145.293	0.08		21.83	134.2	5.882	12.745	18.627		20.07	114.159	0.21503
21.93	135.361	2.63		21.87	134.665	1.93	13.1461	2.56	1.89		20.91	124.294	CIBPAC	2.62	3.19		22.35	139.974	5.1		22.98	145.853	0.3		21.84	134.316	0	8.654	8.654		20.073	114.191	0.20668
21.94	135.477	2.5		21.87	134.665	1.91957	13.0715	2.56	1.87		20.92	124.475	CWUELL	2.3	2.94		22.38	140.254	4.99						21.85	134.432	0.971	12.621	13.592		20.075	114.212	0.19536
21.95	135.594	2.7		21.88	134.781	1.95	13.2106	2.59	1.93		20.93	124.656	CWUELL	2.51	3.15		22.41	140.534	5.31						21.86	134.548	1.942	7.767	9.709		20.077	114.233	0.20008
21.96	135.71	2.71		21.89	134.897	1.83	12.6204	2.46	1.66		20.93	124.656	CWUELL	2.429	3.07		22.44	140.814	5.04						21.87	134.665	3	11	14		20.08	114.265	0.19528
21.97	135.826	2.7		21.9	135.013	1.91	13.0371	2.74	2.04		20.94	124.836	HELEG	3.757	3.09		22.47	141.094	5.08						21.88	134.781	2.857	9.524	12.381		20.083	114.296	0.19345
21.98	135.942	2.65		21.91	135.129	1.96	13.2771	2.52	1.88		20.95	125.017	CWUELL	2.38	3.02										21.89	134.897	0	4.819	4.819		20.085	114.318	0.20139
21.99	136.058	2.79		21.92	135.245	1.99	13.424	2.57	1.96		20.99	125.739	CWUELL	2.47	3.11										21.9	135.013	1.942	9.709	11.651		20.087	114.339	0.2111
22.02	136.406	2.72		21.93	135.361	1.62	11.489	2.63	1.56		20.99	125.739	CWUELL	2.361	3										21.91	135.129	3.738	7.477	11.215		20.09	114.371	0.20003
22.05	136.755	2.05		21.93	135.361	1.83254	12.6379	2.63	1.84		21	125.919	CWUELL	2.56	3.2										21.92	135.245	0.952	11.429	12.381		20.093	114.402	0.18731
22.08	137.103	1.9		21.94	135.477	1.66	11.7164	2.5	1.48		21.02	126.175	CWUELL	2.47	3.11										21.93	135.361	3	10	13		20.095	114.424	0.19152
22.11	137.452	1.92		21.95	135.594	1.81	12.5035	2.7	1.88		21.05	126.4	CWUELL	2.49	3.13										21.94	135.477	0.99	6.931	7.921		20.097	114.445	0.18335
22.14	137.8	1.78		21.96	135.71	1.84	12.6671	2.71	1.92		21.05	126.4	CWUELL	2.256	2.9										21.95	135.594	3	5	8		20.1	114.476	0.20745
22.17	138.2	1.2		21.96	135.71	1.89428	12.9476	2.71	1.99		21.05	126.4	CWUELL	2.226	2.87										21.96	135.71	0.99	3.96	4.95		20.103	114.508	0.22378
22.2	138.6	1.74		21.97	135.826	1.75	12.2251	2.7	1.8		21.06	126.475	CWUELL	2.2	2.84										21.97	135.826	0	7.921	7.921		20.105	114.529	0.208
22.23	139	2.07		21.98	135.942	1.53	10.9632	2.65	1.45		21.07	126.55	CWUELL	2.403	3.04										21.98	135.942	0.935	3.738	4.673		20.108	114.561	0.21659
22.26	139.134	1.69		21.99	136.058	1.69	11.8879	2.79	1.81		21.07	126.55	CIBPAC	2.378	2.95										21.99	136.058	1.905	5.714	7.619		20.11	114.582	0.20525
22.29	139.414	1.7		21.99	136.058	1.69	11.8855	2.79	1.81		21.08	126.625	CWUELL	2.57	3.21										22	136.174	0.99	8.911	9.901		20.112	114.604	0.20573
22.32	139.694	1.92		22.02	136.406	1.82	12.5681	2.72	1.9		21.08	126.625	CWUELL	2.454	3.09										22.02	136.406	1.33	1.99	3.32		20.115	114.635	0.18768
22.35	139.974	1.9		22.02	136.406	1.81927	12.57	2.72	1.9		21.08	126.625	CIBPAC	2.72	3.29										22.05	136.755	1.75	6.14	7.89		20.118	114.667	0.19241
22.38	140.254	2.17		22.05	136.755	2.55	15.7117	2.05	1.97		21.08	126.625	HELEG	3.58	2.91										22.08	137.103	0	7.27	7.27		20.12	114.688	0.21093
22.44	140.814	2.52		22.05	136.755	2.445	15.3326	2.05	1.88		21.09	126.7	CWUELL	2.41	3.05										22.11	137.452	0	2.73	2.73		20.122	114.709	0.20596
22.47	141.094	2.75		22.08	137.103	2.75	16.4476	1.9	1.99		21.09	126.7	CWUELL	2.42	3.06										22.14	137.8	3.29	9.21	12.5		20.125	114.741	0.20244
22.5	141.374	2.21		22.08	137.103	2.72696	16.3527	1.9	1.97		21.1	126.773	CWUELL	2.4	3.04										22.17	138.2	0.67	5.33	6		20.128	114.773	0.21131
				22.11	137.452	2.84	16.7235	1.92	2.08		21.11	126.847	CWUELL	2.42	3.06										22.2	138.6	0	4.85	4.85		20.13	114.794	0.23062
				22.11	137.452	2.55526	15.7449	1.92	1.86		21.11	126.847	CWUELL	2.317	2.96										22.23	139	2.73	9.09	11.82		20.132	114.815	0.20695
				22.14	137.8	2.96073	17.1213	1.78	2.03		21.12	126.92	CWUELL	2.43	3.07										22.26	139.134	0.65	3.27	3.92		20.135	114.847	0.22356
				22.14	137.8	2.52	15.6275	1.78	1.68		21.12	126.92	CWUELL	2.51	3.15										22.29	139.414	0.93	5.56	6.49		20.138	114.879	0.22394
				22.17	138.2	2.68453	16.2061	1.2	1.24		21.13	126.993	CWUELL	2.34	2.98										22.32	139.694	0	1.75	1.75		20.14	114.9	0.2296
				22.2	138.6	2.88	16.8566	1.74	1.93		21.13	126.993	CIBPAC	2.45	3.02										22.35	139.974	1.75	6.14	7.89		20.142	114.932	0.2173
				22.2	138.6	2.92863	17.0195	1.74	1.97		21.14	127.067	CWUELL	2.27	2.91										22.38	140.254	2	2.67	4.67		20.145	114.981	0.22798
				22.23	139	2.59659	15.8948	2.07	2.04		21.14	127.067	CIBPAC	2.58	3.15										22.41	140.534	0.96	4.81	5.77		20.147	115.013	0.22213
				22.23	139	2.4707	15.4304	2.07	1.93		21.15	127.14	CWUELL	2.37	3.01										22.44	140.814	0	3.77	3.77		20.15	115.062	0.22672
				22.26	139.134	2.55468	15.7427	1.69	1.63		21.15	127.14	CWUELL	2.49	3.13										22.47	141.094	0.91	3.64	4.55		20.153	115.11	0.22491
				22.26	139.134	2.33	14.8696	1.69	1.42		21.15	127.14	CWUELL	2.399	3.04										22.5	141.374	0.66	4.92	5.58		20.155	115.142	0.20117
				22.29	139.414	2.51905	15.6115	1.7	1.6		21.15	127.14	HELEG	3.52	2.85																20.157	115.175	0.1757
				22.32	139.694	2.75213	16.4385	1.92	2.01		21.16	127.213	CWUELL	2.43	3.07																20.16	115.223	0.17265
				22.35	139.974	2.62292	15.9891	1.9	1.89		21.16	127.213	CIBPAC	2.57	3.14																20.163	115.272	0.18263
				22.38	140.254	2.44089	15.3169	2.17	2.01		21.17	127.287	CWUELL	2.4	3.04																20.165	115.304	0.17917
				22.44	140.814	2.02	13.5505	2.52	1.94		21.17	127.287	CIBPAC	2.58	3.15																20.167	115.336	0.19423
				22.47	141.094	2.15539	14.1544	2.75	2.32		21.18	127.36	CWUELL	2.34	2.98																20.17	115.385	0.20492
				22.5	141.374	2.38957	15.1183	2.21	2		21.18	127.36	CWUELL	2.32	2.96																20.173	115.433	0.22183
											21.18	127.36	CWUELL	2.44	3.08																20.175	115.465	0.23208
											21.19	127.433	CWUELL	2.53	3.17																20.177	115.498	0.21454
											21.19	127.433	CIBPAC	2.61	3.18																20.18	115.546	0.20921
											21.2	127.507	CWUELL	2.49	3.13																20.183	115.595	0.2091
											21.2	127.507	CIBPAC	2.65	3.22																20.185	115.627	0.21048
											21.21	127.58	CWUELL	2.4	3.04																20.187	115.659	0.21442
											21.21	127.58	CWUELL	2.63	3.27																20.19	115.708	0.2074
											21.21	127.58	CWUELL	2.38	3.02																20.192	115.74	0.19877
											21.21	127.58	CIBPAC	2.61	3.18																20.195	115.788	0.19694
											21.22	127.653	CWUELL	2.39	3.03																20.198	115.837	0.20498
											21.22	127.653	HELEG	3.82	3.15																20.2	115.869	0.20341
											21.23	127.727	CWUELL	2.42	3.06																20.202	115.902	0.20801
											21.23	127.727	HELEG	3.72	3.05																20.205	115.95	0.1936
											21.24	127.8	CWUELL	2.51	3.15																20.208	115.998	0.20054
											21.24	127.8	CWUELL	2.45	3.09																20.21	116.031	0.18878
											21.24	127.8	CWUELL	2.313	2.95																20.212	116.063	0.18471
											21.24	127.8	HELEG	3.78	3.11																20.215	116.112	0.19293
											21.25	127.873	CWUELL	2.66	3.3																20.218	116.16	0.21719
											21.25	127.873	HELEG	3.65	2.98																20.22	116.192	0.20919
											21.25	127.873	HELEG	4.04	3.37																20.222	116.225	0.2138
											21.26	127.947	CWUELL	2.65	3.29																20.225	116.273	0.20381
											21.26	127.947	HELEG	3.96	3.29																20.228	116.322	0.20972
											21.27	128.02	CWUELL	2.44	3.08																20.23	116.354	0.20045
											21.27	128.02	CWUELL	2.47	3.11																20.233	116.402	0.19599
											21.27	128.02	HELEG	3.84	3.17																20.235	116.435	0.20712
											21.28	128.093	CWUELL	2.61	3.25																20.237	116.467	0.20007
											21.28	128.093	HELEG	3.99	3.32																20.24	116.515	0.21055
											21.29	128.167	CWUELL	2.56	3.2																20.243	116.564	0.19874
											21.29	128.167	HELEG	3.97	3.3																20.245	116.596	0.19257
											21.3	128.24	CWUELL	2.87	3.51																20.247	116.628	0.20121
											21.3	128.24	CWUELL	2.72	3.36																20.25	116.677	0.19273
											21.3	128.24	HELEG	3.97	3.3																20.253	116.725	0.18494
											21.31	128.313	CWUELL	2.62	3.26																20.255	116.758	0.17822
											21.31	128.313	CWUELL	2.67	3.31																20.257	116.79	0.20682
											21.31	128.313	HELEG	4.02	3.35																20.26	116.838	0.20925
											21.32	128.387	CWUELL	2.52	3.16																20.263	116.887	0.20981
											21.33	128.46	CWUELL	2.4	3.04																20.265	116.919	0.20825
											21.33	128.46	CWUELL	2.553	3.19																20.267	116.952	0.2123
											21.33	128.46	HELEG	3.88	3.21																20.27	117	0.20461
											21.34	128.533	CWUELL	2.62	3.26																20.272	117.038	0.20242
											21.35	128.607	CWUELL	2.67	3.31																20.275	117.095	0.20594
											21.36	128.68	CWUELL	2.73	3.37																20.278	117.153	0.20865
											21.36	128.68	CWUELL	2.51	3.15																20.28	117.191	0.20057
											21.37	128.753	CWUELL	2.54	3.18																20.282	117.229	0.1993
											21.38	128.827	CWUELL	2.47	3.11																20.285	117.286	0.19757
											21.39	128.9	CWUELL	2.32	2.96																20.288	117.344	0.18547
											21.39	128.9	CWUELL	2.443	3.08																20.29	117.382	0.18397
											21.39	128.9	HELEG	3.77	3.1																20.292	117.42	0.19717
											21.4	129.014	CWUELL	2.47	3.11																20.295	117.477	0.19249
											21.41	129.128	CWUELL	2.52	3.16																20.298	117.535	0.17332
											21.42	129.242	CWUELL	2.35	2.99																20.3	117.573	0.19728
											21.42	129.242	CWUELL	2.202	2.84																20.302	117.611	0.20868
											21.42	129.242	HELEG	3.86	3.19																20.305	117.668	0.18683
											21.43	129.356	CWUELL	2.44	3.08																20.308	117.725	0.18969
											21.43	129.356	HELEG	3.598	2.93																20.31	117.764	0.18865
											21.44	129.47	CWUELL	2.63	3.27																20.312	117.802	0.18946
											21.45	129.584	CWUELL	2.83	3.47																20.315	117.859	0.19683
											21.46	129.698	CWUELL	2.56	3.2																20.317	117.897	0.19656
											21.47	129.812	CWUELL	2.583	3.22																20.32	117.955	0.19371
											21.48	129.926	CWUELL	2.66	3.3																20.323	118.012	0.18207
											21.49	130.04	CWUELL	2.66	3.3																20.325	118.05	0.19108
											21.5	130.154	CWUELL	2.48	3.12																20.327	118.088	0.19562
											21.51	130.268	CWUELL	2.69	3.33																20.33	118.145	0.1989
											21.51	130.268	CWUELL	3.128	3.77																20.333	118.203	0.18245
											21.52	130.382	CWUELL	2.183	2.82																20.335	118.241	0.18647
											21.52	130.382	HELEG	3.763	3.09																20.337	118.279	0.20446
											21.53	130.496	CWUELL	2.273	2.91																20.34	118.336	0.1954
											21.53	130.496	CWUELL	2.557	3.2																20.343	118.394	0.1924
											21.54	130.61	CWUELL	2.68	3.32																20.345	118.432	0.18527
											21.55	130.724	CWUELL	2.59	3.23																20.347	118.47	0.18462
											21.55	130.724	CWUELL	2.54	3.18																20.35	118.527	0.18807
											21.56	130.838	CWUELL	2.6	3.24																20.353	118.585	0.1937
											21.57	130.952	CWUELL	2.49	3.13																20.355	118.623	0.18899
											21.58	131.066	CWUELL	2.5	3.14																20.358	118.68	0.19057
											21.59	131.18	CWUELL	2.76	3.4																20.36	118.718	0.1843
											21.6	131.294	CWUELL	2.86	3.5																20.362	118.756	0.18903
											21.61	131.408	CWUELL	2.49	3.13																20.365	118.814	0.17666
											21.63	131.636	CWUELL	2.42	3.06																20.368	118.871	0.19021
											21.63	131.636	CWUELL	3.06	3.7																20.37	118.909	0.17556
											21.63	131.636	CWUELL	2.52	3.16																20.372	118.947	0.1757
											21.64	131.75	CWUELL	2.77	3.41																20.375	119.005	0.18526
											21.64	131.75	HELEG	4.44	3.77																20.378	119.062	0.18474
											21.66	132.008	CWUELL	2.93	3.57																20.38	119.1	0.18797
											21.67	132.137	CWUELL	2.91	3.55																20.382	119.114	0.2079
											21.67	132.137	HELEG	4.59	3.92																20.385	119.135	0.19659
											21.69	132.395	CWUELL	2.86	3.5																20.388	119.155	0.20834
											21.7	132.524	CWUELL	2.95	3.59																20.39	119.169	0.18808
											21.7	132.524	HELEG	4.3	3.63																20.392	119.183	0.18759
											21.73	132.911	CWUELL	3.4	4.04																20.395	119.204	0.18922
											21.76	133.297	CWUELL	3.64	4.28																20.397	119.218	0.17634
											21.76	133.297	HELEG	5.11	4.44																20.4	119.238	0.15778
											21.78	133.555	CWUELL	3.77	4.41																20.403	119.259	0.16548
											21.78	133.555	HELEG	5.07	4.4																20.405	119.273	0.17038
											21.79	133.684	CWUELL	3.59	4.23																20.407	119.287	0.15985
											21.81	133.942	CWUELL	3.69	4.33																20.41	119.307	0.19604
											21.82	134.071	CWUELL	3.59	4.23																20.413	119.328	0.20427
											21.83	134.2	CWUELL	3.63	4.27																20.415	119.342	0.18517
											21.83	134.2	HELEG	5.13	4.46																20.417	119.356	0.21127
											21.84	134.316	CWUELL	3.68	4.32																20.42	119.376	0.20521
											21.85	134.432	CWUELL	3.74	4.38																20.423	119.397	0.19767
											21.85	134.432	HELEG	5.17	4.5																20.425	119.411	0.19319
											21.86	134.548	CWUELL	3.84	4.48																20.427	119.425	0.19287
											21.86	134.548	HELEG	5.16	4.49																20.43	119.446	0.18423
											21.87	134.665	CWUELL	3.85	4.49																20.433	119.466	0.1879
											21.88	134.781	CWUELL	3.78	4.42																20.435	119.48	0.19514
											21.9	135.013	CWUELL	4.09	4.73																20.438	119.501	0.19156
											21.91	135.129	CWUELL	3.99	4.63																20.44	119.515	0.19982
											21.91	135.129	GAFF	5.01	4.71																20.442	119.529	0.18654
											21.92	135.245	CWUELL	3.93	4.57																20.445	119.549	0.18943
											21.92	135.245	GAFF	4.97	4.67																20.448	119.57	0.19237
											21.93	135.361	CWUELL	3.81	4.45																20.45	119.584	0.18447
											21.94	135.477	CWUELL	4.07	4.71																20.452	119.598	0.20358
											21.94	135.477	GAFF	5.15	4.85																20.455	119.618	0.20605
											21.95	135.594	CWUELL	3.89	4.53																20.458	119.639	0.20017
											21.95	135.594	GAFF	5.17	4.87																20.46	119.653	0.19957
											21.96	135.71	CWUELL	4.05	4.69																20.462	119.667	0.20312
											21.97	135.826	CWUELL	4.08	4.72																20.465	119.688	0.19633
											21.97	135.826	GAFF	5.19	4.89																20.468	119.708	0.20192
											21.98	135.942	CWUELL	3.72	4.36																20.47	119.722	0.20136
											21.98	135.942	CWUELL	4.15	4.79																20.472	119.736	0.19314
											21.98	135.942	GAFF	4.85	4.55																20.475	119.757	0.18873
											21.98	135.942	GAFF	5.17	4.87																20.478	119.777	0.18462
											21.99	136.058	CWUELL	4.06	4.7																20.48	119.791	0.20238
											22.05	136.755	CWUELL	4.45	5.09																20.483	119.812	0.19926
											22.08	137.103	CWUELL	4.41	5.05																20.485	119.826	0.19295
											22.11	137.452	CWUELL	4.45	5.09																20.487	119.84	0.19152
											22.17	138.2	CWUELL	4.33	4.97																20.49	119.86	0.20359
											22.2	138.6	CWUELL	4.37	5.01																20.493	119.881	0.18584
											22.23	139	CWUELL	4.27	4.91																20.495	119.895	0.18934
											22.26	139.134	CWUELL	4.29	4.93																20.497	119.909	0.18279
											22.29	139.414	CWUELL	4.3	4.94																20.5	119.929	0.20297
											22.35	139.974	CWUELL	4.46	5.1																20.503	119.95	0.19833
											22.38	140.254	CWUELL	4.35	4.99																20.505	119.964	0.19431
											22.41	140.534	CWUELL	4.67	5.31																20.507	119.978	0.20158
											22.44	140.814	CWUELL	4.4	5.04																20.51	119.999	0.17362
											22.47	141.094	CWUELL	4.44	5.08																20.513	120.019	0.20126
															correction factors (Methods)																20.515	120.033	0.18766
													CWUELL: C. wuellerstorfi		C. wuellerstorfi :+0.64																20.517	120.047	0.17117
													GAFF: G. affinis		G. affinis:-0.3																20.52	120.068	0.18189
													HELEG: H. elegans		H. elegans: -0.67																20.522	120.081	0.18798
													CIBPAC: C. pachyderma		C. pachyderma: +0.57																20.525	120.102	0.19386
													UPERE: U. peregrina		U. peregrina: 0																20.528	120.123	0.17895
													CIBPAC: C. pachyderma																		20.53	120.137	0.18356
																															20.532	120.151	0.19626
																															20.535	120.171	0.18439
																															20.538	120.192	0.19762
																															20.54	120.206	0.18755
																															20.542	120.22	0.18962
																															20.545	120.24	0.18811
																															20.548	120.261	0.18228
																															20.55	120.275	0.17984
																															20.552	120.289	0.19843
																															20.555	120.31	0.20292
																															20.558	120.33	0.18386
																															20.56	120.344	0.17682
																															20.562	120.358	0.18547
																															20.565	120.379	0.19486
																															20.567	120.393	0.1841
																															20.57	120.413	0.20164
																															20.573	120.434	0.19265
																															20.575	120.448	0.18184
																															20.577	120.462	0.18098
																															20.58	120.482	0.20458
																															20.583	120.503	0.19105
																															20.585	120.517	0.19924
																															20.587	120.531	0.20986
																															20.59	120.551	0.20335
																															20.593	120.572	0.19189
																															20.595	120.586	0.20123
																															20.597	120.6	0.17236
																															20.6	120.621	0.19385
																															20.603	120.641	0.19832
																															20.605	120.655	0.1956
																															20.608	120.676	0.19664
																															20.61	120.69	0.1981
																															20.612	120.704	0.18576
																															20.615	120.724	0.19561
																															20.618	120.745	0.18453
																															20.62	120.759	0.15832
																															20.622	120.773	0.16639
																															20.625	120.793	0.16781
																															20.628	120.814	0.19637
																															20.63	120.828	0.17741
																															20.632	120.842	0.19572
																															20.635	120.863	0.18728
																															20.638	120.883	0.18976
																															20.64	120.897	0.1963
																															20.642	120.911	0.1882
																															20.645	120.932	0.20736
																															20.647	120.945	0.20291
																															20.65	120.966	0.18227
																															20.653	120.987	0.18436
																															20.655	121.001	0.16601
																															20.657	121.015	0.17035
																															20.66	121.035	0.19254
																															20.663	121.056	0.21025
																															20.665	121.07	0.19838
																															20.667	121.084	0.19188
																															20.67	121.104	0.18228
																															20.673	121.125	0.182
																															20.675	121.139	0.18084
																															20.677	121.153	0.17693
																															20.68	121.174	0.18979
																															20.683	121.194	0.19186
																															20.685	121.208	0.20026
																															20.687	121.222	0.19258
																															20.69	121.243	0.19211
																															20.692	121.256	0.19825
																															20.695	121.277	0.20652
																															20.698	121.298	0.19573
																															20.7	121.312	0.19917
																															20.702	121.326	0.19519
																															20.705	121.346	0.17568
																															20.708	121.367	0.19117
																															20.71	121.381	0.20257
																															20.712	121.395	0.18287
																															20.715	121.415	0.21057
																															20.718	121.436	0.20647
																															20.72	121.45	0.20674
																															20.722	121.475	0.20957
																															20.725	121.514	0.21007
																															20.728	121.552	0.20384
																															20.73	121.577	0.20954
																															20.733	121.615	0.19451
																															20.735	121.641	0.19584
																															20.737	121.666	0.19474
																															20.74	121.705	0.2102
																															20.743	121.743	0.20244
																															20.745	121.768	0.20015
																															20.747	121.794	0.1768
																															20.75	121.832	0.17166
																															20.753	121.87	0.17654
																															20.755	121.895	0.20817
																															20.757	121.921	0.19222
																															20.76	121.959	0.19528
																															20.763	121.997	0.19624
																															20.765	122.023	0.20939
																															20.767	122.048	0.17313
																															20.77	122.086	0.19224
																															20.772	122.112	0.199
																															20.775	122.15	0.19594
																															20.778	122.188	0.20204
																															20.78	122.214	0.21137
																															20.782	122.239	0.20592
																															20.785	122.277	0.19279
																															20.788	122.315	0.20369
																															20.79	122.341	0.22151
																															20.792	122.366	0.18538
																															20.795	122.405	0.19389
																															20.798	122.443	0.20156
																															20.8	122.468	0.19864
																															20.802	122.494	0.18674
																															20.805	122.532	0.20255
																															20.808	122.57	0.21166
																															20.81	122.595	0.21362
																															20.812	122.621	0.1991
																															20.815	122.659	0.19501
																															20.817	122.685	0.19108
																															20.82	122.723	0.19868
																															20.823	122.761	0.1958
																															20.825	122.786	0.194
																															20.827	122.812	0.18929
																															20.83	122.85	0.17657
																															20.833	122.904	0.17204
																															20.835	122.94	0.18138
																															20.837	122.976	0.19084
																															20.84	123.031	0.17732
																															20.843	123.085	0.20399
																															20.845	123.121	0.19021
																															20.847	123.157	0.17759
																															20.85	123.211	0.1847
																															20.853	123.265	0.20182
																															20.855	123.301	0.19469
																															20.858	123.356	0.18235
																															20.86	123.392	0.18089
																															20.862	123.428	0.19266
																															20.865	123.482	0.20455
																															20.868	123.536	0.18835
																															20.87	123.572	0.17764
																															20.872	123.608	0.19322
																															20.875	123.663	0.17439
																															20.878	123.717	0.18331
																															20.88	123.753	0.19019
																															20.882	123.789	0.18703
																															20.885	123.843	0.20554
																															20.888	123.897	0.20017
																															20.89	123.933	0.18779
																															20.892	123.969	0.19039
																															20.895	124.024	0.17587
																															20.897	124.06	0.18272
																															20.9	124.114	0.17663
																															20.903	124.168	0.16047
																															20.905	124.204	0.1856
																															20.907	124.24	0.1869
																															20.91	124.294	0.19513
																															20.913	124.349	0.18949
																															20.915	124.385	0.18093
																															20.917	124.421	0.19301
																															20.92	124.475	0.18009
																															20.923	124.529	0.18463
																															20.925	124.565	0.18972
																															20.927	124.601	0.18568
																															20.93	124.656	0.19407
																															20.933	124.71	0.17411
																															20.935	124.746	0.18384
																															20.937	124.782	0.1903
																															20.94	124.836	0.19208
																															20.942	124.872	0.18423
																															20.945	124.926	0.19632
																															20.948	124.981	0.19858
																															20.95	125.017	0.18492
																															20.952	125.053	0.20201
																															20.955	125.107	0.17553
																															20.958	125.161	0.18571
																															20.96	125.197	0.18506
																															20.962	125.233	0.16858
																															20.965	125.288	0.16221
																															20.968	125.342	0.16704
																															20.97	125.378	0.17976
																															20.972	125.414	0.18474
																															20.975	125.468	0.17955
																															20.978	125.522	0.1752
																															20.98	125.558	0.173
																															20.983	125.613	0.18207
																															20.985	125.649	0.17958
																															20.987	125.685	0.17467
																															20.99	125.739	0.16551
																															20.993	125.793	0.17216
																															20.995	125.829	0.17133
																															20.997	125.865	0.18573
																															21	125.919	0.17444
																															21.003	125.974	0.16519
																															21.005	126.01	0.1707
																															21.007	126.046	0.17083
																															21.01	126.1	0.16697
																															21.002	125.956	0.18797
																															21.005	126.01	0.16573
																															21.007	126.046	0.17295
																															21.01	126.1	0.16907
																															21.013	126.123	0.16614
																															21.015	126.138	0.17134
																															21.017	126.153	0.17641
																															21.02	126.175	0.17084
																															21.022	126.19	0.16541
																															21.025	126.213	0.16818
																															21.028	126.235	0.16484
																															21.03	126.25	0.16863
																															21.032	126.265	0.16584
																															21.035	126.288	0.16325
																															21.038	126.31	0.162
																															21.04	126.325	0.15498
																															21.042	126.34	0.15542
																															21.045	126.363	0.15941
																															21.048	126.385	0.15734
																															21.05	126.4	0.15917
																															21.052	126.415	0.15878
																															21.055	126.438	0.16354
																															21.058	126.46	0.17985
																															21.06	126.475	0.16727
																															21.063	126.498	0.15764
																															21.065	126.513	0.15367
																															21.067	126.528	0.147
																															21.07	126.55	0.15655
																															21.073	126.573	0.16526
																															21.075	126.588	0.15879
																															21.077	126.603	0.1527
																															21.08	126.625	0.14811
																															21.083	126.648	0.15751
																															21.085	126.663	0.15843
																															21.087	126.678	0.14871
																															21.09	126.7	0.15981
																															21.093	126.722	0.15846
																															21.095	126.737	0.1624
																															21.097	126.751	0.16405
																															21.1	126.773	0.17432
																															21.103	126.795	0.15855
																															21.105	126.81	0.16241
																															21.108	126.832	0.16514
																															21.11	126.847	0.16804
																															21.112	126.861	0.16474
																															21.115	126.883	0.15517
																															21.118	126.905	0.16319
																															21.12	126.92	0.1557
																															21.122	126.935	0.15794
																															21.125	126.957	0.16232
																															21.128	126.979	0.15825
																															21.13	126.993	0.15808
																															21.132	127.008	0.15959
																															21.135	127.03	0.16515
																															21.138	127.052	0.16208
																															21.14	127.067	0.15466
																															21.142	127.081	0.1682
																															21.145	127.103	0.17214
																															21.147	127.118	0.15927
																															21.15	127.14	0.14572
																															21.153	127.162	0.1649
																															21.155	127.177	0.16881
																															21.157	127.191	0.17455
																															21.16	127.213	0.17936
																															21.163	127.235	0.15991
																															21.165	127.25	0.16982
																															21.167	127.265	0.18284
																															21.17	127.287	0.17718
																															21.173	127.309	0.15517
																															21.175	127.323	0.15199
																															21.177	127.338	0.15804
																															21.18	127.36	0.15111
																															21.183	127.382	0.15173
																															21.185	127.397	0.16007
																															21.187	127.411	0.16249
																															21.19	127.433	0.15685
																															21.192	127.448	0.17061
																															21.195	127.47	0.16169
																															21.198	127.492	0.17336
																															21.2	127.507	0.17442
																															21.202	127.521	0.1771
																															21.205	127.543	0.14875
																															21.208	127.565	0.15834
																															21.21	127.58	0.1771
																															21.212	127.595	0.16919
																															21.215	127.617	0.18148
																															21.218	127.639	0.15559
																															21.22	127.653	0.17091
																															21.222	127.668	0.17652
																															21.225	127.69	0.15879
																															21.228	127.712	0.16082
																															21.23	127.727	0.17683
																															21.233	127.749	0.15819
																															21.235	127.763	0.14742
																															21.237	127.778	0.13724
																															21.24	127.8	0.14588
																															21.243	127.822	0.15392
																															21.245	127.837	0.17164
																															21.247	127.851	0.16727
																															21.25	127.873	0.17582
																															21.253	127.895	0.18759
																															21.255	127.91	0.19144
																															21.257	127.925	0.17412
																															21.26	127.947	0.19618
																															21.263	127.969	0.18481
																															21.265	127.983	0.19707
																															21.267	127.998	0.18802
																															21.27	128.02	0.18672
																															21.272	128.035	0.16408
																															21.275	128.057	0.16248
																															21.278	128.079	0.17305
																															21.28	128.093	0.17513
																															21.282	128.108	0.16124
																															21.285	128.13	0.15534
																															21.288	128.152	0.16348
																															21.29	128.167	0.1766
																															21.292	128.181	0.19403
																															21.295	128.203	0.19253
																															21.298	128.225	0.1679
																															21.3	128.24	0.17084
																															21.302	128.255	0.17506
																															21.305	128.277	0.22162
																															21.308	128.299	0.23021
																															21.31	128.313	0.21003
																															21.312	128.328	0.19499
																															21.315	128.35	0.22131
																															21.317	128.365	0.24412
																															21.32	128.387	0.2605
																															21.323	128.409	0.20904
																															21.325	128.423	0.18022
																															21.327	128.438	0.18822
																															21.33	128.46	0.17735
																															21.333	128.482	0.21288
																															21.335	128.497	0.28267
																															21.337	128.511	0.26154
																															21.34	128.533	0.24234
																															21.343	128.555	0.18692
																															21.345	128.57	0.1665
																															21.347	128.585	0.27062
																															21.35	128.607	0.2784
																															21.353	128.629	0.27638
																															21.355	128.643	0.28555
																															21.358	128.665	0.25959
																															21.36	128.68	0.24121
																															21.362	128.695	0.25724
																															21.365	128.717	0.29624
																															21.368	128.739	0.27935
																															21.37	128.753	0.25911
																															21.372	128.768	0.29153
																															21.375	128.79	0.28127
																															21.378	128.812	0.27142
																															21.38	128.827	0.28744
																															21.382	128.841	0.29145
																															21.385	128.863	0.28951
																															21.388	128.885	0.30439
																															21.39	128.9	0.28542
																															21.392	128.923	0.29425
																															21.395	128.957	0.28944
																															21.397	128.98	0.29691
																															21.4	129.014	0.30442
																															21.403	129.048	0.28802
																															21.405	129.071	0.28588
																															21.407	129.094	0.28064
																															21.41	129.128	0.29557
																															21.413	129.162	0.27185
																															21.415	129.185	0.24031
																															21.417	129.208	0.29155
																															21.42	129.242	0.2787
																															21.423	129.276	0.29641
																															21.425	129.299	0.27325
																															21.427	129.322	0.27651
																															21.43	129.356	0.29784
																															21.433	129.39	0.30057
																															21.435	129.413	0.29582
																															21.437	129.436	0.28393
																															21.44	129.47	0.28419
																															21.442	129.493	0.26411
																															21.445	129.527	0.2808
																															21.448	129.561	0.29738
																															21.45	129.584	0.31402
																															21.452	129.607	0.32408
																															21.455	129.641	0.34126
																															21.458	129.675	0.33357
																															21.46	129.698	0.3088
																															21.462	129.721	0.32985
																															21.465	129.755	0.29901
																															21.468	129.789	0.30432
																															21.47	129.812	0.30033
																															21.472	129.835	0.34977
																															21.475	129.869	0.32045
																															21.478	129.903	0.32869
																															21.48	129.926	0.29965
																															21.483	129.96	0.29762
																															21.485	129.983	0.27509
																															21.487	130.006	0.21853
																															21.49	130.04	0.22991
																															21.493	130.074	0.30008
																															21.495	130.097	0.35139
																															21.497	130.12	0.34068
																															21.5	130.154	0.31551
																															21.503	130.188	0.33306
																															21.505	130.211	0.33329
																															21.507	130.234	0.32807
																															21.51	130.268	0.30043
																															21.513	130.302	0.32359
																															21.515	130.325	0.32304
																															21.517	130.348	0.33006
																															21.52	130.382	0.32555
																															21.522	130.405	0.3161
																															21.525	130.439	0.30425
																															21.528	130.473	0.30756
																															21.53	130.496	0.28825
																															21.532	130.519	0.32739
																															21.535	130.553	0.34408
																															21.538	130.587	0.34223
																															21.54	130.61	0.30416
																															21.542	130.633	0.31205
																															21.545	130.667	0.31372
																															21.548	130.701	0.35546
																															21.55	130.724	0.31773
																															21.552	130.747	0.33211
																															21.555	130.781	0.33439
																															21.558	130.815	0.31941
																															21.56	130.838	0.3123
																															21.562	130.861	0.31665
																															21.565	130.895	0.30607
																															21.567	130.918	0.30868
																															21.57	130.952	0.30336
																															21.573	130.986	0.3134
																															21.575	131.009	0.33278
																															21.577	131.032	0.33478
																															21.58	131.066	0.32371
																															21.583	131.1	0.33139
																															21.585	131.123	0.33891
																															21.587	131.146	0.33306
																															21.59	131.18	0.30611
																															21.593	131.214	0.32501
																															21.595	131.237	0.3061
																															21.597	131.26	0.29131
																															21.6	131.294	0.30548
																															21.603	131.328	0.30734
																															21.605	131.351	0.33068
																															21.608	131.385	0.32856
																															21.61	131.408	0.33483
																															21.612	131.431	0.34648
																															21.615	131.465	0.31746
																															21.618	131.499	0.31322
																															21.62	131.522	0.29504
																															21.622	131.545	0.31974
																															21.625	131.579	0.32274
																															21.628	131.613	0.33139
																															21.63	131.636	0.30501
																															21.632	131.659	0.31756
																															21.635	131.693	0.32865
																															21.638	131.727	0.33824
																															21.64	131.75	0.31654
																															21.642	131.776	0.34362
																															21.645	131.814	0.33785
																															21.647	131.84	0.33579
																															21.65	131.879	0.35336
																															21.653	131.918	0.33309
																															21.655	131.943	0.32747
																															21.657	131.969	0.28609
																															21.66	132.008	0.31238
																															21.663	132.047	0.31936
																															21.665	132.072	0.34919
																															21.667	132.098	0.33281
																															21.67	132.137	0.34269
																															21.673	132.176	0.32167
																															21.675	132.201	0.31441
																															21.677	132.227	0.31137
																															21.68	132.266	0.3289
																															21.683	132.304	0.33502
																															21.685	132.33	0.30774
																															21.688	132.369	0.29805
																															21.69	132.395	0.30195
																															21.692	132.421	0.32402
																															21.695	132.459	0.34835
																															21.698	132.498	0.33306
																															21.7	132.524	0.33214
																															21.702	132.549	0.32711
																															21.705	132.588	0.29968
																															21.708	132.627	0.30645
																															21.71	132.653	0.3172
																															21.712	132.678	0.31385
																															21.715	132.717	0.30849
																															21.718	132.756	0.30884
																															21.72	132.782	0.28093
																															21.722	132.807	0.27597
																															21.725	132.846	0.30306
																															21.728	132.885	0.31484
																															21.73	132.911	0.30363
																															21.733	132.949	0.3174
																															21.735	132.975	0.31365
																															21.737	133.001	0.3218
																															21.74	133.039	0.36075
																															21.743	133.078	0.30749
																															21.745	133.104	0.33319
																															21.747	133.13	0.31266
																															21.75	133.168	0.31985
																															21.753	133.207	0.29946
																															21.755	133.233	0.32431
																															21.757	133.259	0.34129
																															21.76	133.297	0.31598
																															21.763	133.336	0.32164
																															21.765	133.362	0.33703
																															21.767	133.388	0.29811
																															21.77	133.426	0.30712
																															21.772	133.452	0.35267
																															21.775	133.491	0.33339
																															21.778	133.529	0.33496
																															21.78	133.555	0.32784
																															21.782	133.581	0.34087
																															21.785	133.62	0.34529
																															21.788	133.658	0.32718
																															21.79	133.684	0.31162
																															21.792	133.71	0.29966
																															21.795	133.749	0.31916
																															21.798	133.787	0.3266
																															21.8	133.813	0.32239
																															21.802	133.839	0.28367
																															21.805	133.878	0.29889
																															21.808	133.916	0.29897
																															21.81	133.942	0.28314
																															21.812	133.968	0.28213
																															21.815	134.007	0.30883
																															21.817	134.032	0.31082
																															21.82	134.071	0.28849
																															21.823	134.11	0.29575
																															21.825	134.136	0.28222
																															21.827	134.161	0.30815
																															21.83	134.2	0.28728
																															21.833	134.235	0.29783
																															21.835	134.258	0.29527
																															21.837	134.281	0.26902
																															21.84	134.316	0.30491
																															21.843	134.351	0.28949
																															21.845	134.374	0.23904
																															21.847	134.397	0.23271
																															21.85	134.432	0.24156
																															21.853	134.467	0.24196
																															21.855	134.49	0.25399
																															21.858	134.525	0.29887
																															21.86	134.548	0.35389
																															21.862	134.572	0.34468
																															21.865	134.606	0.30019
																															21.868	134.641	0.29635
																															21.87	134.665	0.28761
																															21.872	134.688	0.29131
																															21.875	134.723	0.3421
																															21.878	134.757	0.36307
																															21.88	134.781	0.33103
																															21.882	134.804	0.33838
																															21.885	134.839	0.33728
																															21.888	134.874	0.35091
																															21.89	134.897	0.31175
																															21.892	134.92	0.33268
																															21.895	134.955	0.34999
																															21.897	134.978	0.35222
																															21.9	135.013	0.35011
																															21.903	135.048	0.32886
																															21.905	135.071	0.33722
																															21.907	135.094	0.36672
																															21.91	135.129	0.34258
																															21.913	135.164	0.33371
																															21.915	135.187	0.32094
																															21.917	135.21	0.36395
																															21.92	135.245	0.32964
																															21.923	135.28	0.31821
																															21.925	135.303	0.29928
																															21.927	135.326	0.35174
																															21.93	135.361	0.34711
																															21.933	135.396	0.31428
																															21.935	135.419	0.3568
																															21.937	135.443	0.3512
																															21.94	135.477	0.36442
																															21.942	135.501	0.35207
																															21.945	135.535	0.34345
																															21.948	135.57	0.34147
																															21.95	135.594	0.35918
																															21.952	135.617	0.34213
																															21.955	135.652	0.40141
																															21.958	135.686	0.42059
																															21.96	135.71	0.40246
																															21.962	135.733	0.36577
																															21.965	135.768	0.35569
																															21.968	135.803	0.36937
																															21.97	135.826	0.37626
																															21.972	135.849	0.3444
																															21.975	135.884	0.33103
																															21.978	135.919	0.34867
																															21.98	135.942	0.35361
																															21.983	135.977	0.33694
																															21.985	136	0.3537
																															21.987	136.023	0.35952
																															21.99	136.058	0.37511
																															21.993	136.093	0.35662
																															21.995	136.116	0.3542
																															21.997	136.139	0.36598
																															22	136.174	0.33537
																															22.003	136.209	0.34649
																															22.005	136.232	0.37528
																															22.007	136.255	0.36369
																															22.01	136.29	0.35239
																															22.013	136.325	0.34249
																															22.015	136.348	0.35445
																															22.017	136.372	0.35637
																															22.02	136.406	0.35033
																															22.022	136.43	0.31736
																															22.025	136.465	0.31458
																															22.028	136.499	0.26621
																															22.03	136.523	0.25888
																															22.032	136.546	0.23357
																															22.035	136.581	0.22314
																															22.038	136.615	0.27712
																															22.04	136.639	0.32108
																															22.042	136.662	0.29271
																															22.045	136.697	0.28175
																															22.048	136.732	0.2706
																															22.05	136.755	0.27621
																															22.052	136.778	0.265
																															22.055	136.813	0.27687
																															22.058	136.848	0.2448
																															22.06	136.871	0.25304
																															22.062	136.894	0.25266
																															22.065	136.929	0.27738
																															22.067	136.952	0.30917
																															22.07	136.987	0.29997
																															22.073	137.022	0.26479
																															22.075	137.045	0.23116
																															22.077	137.068	0.26565
																															22.08	137.103	0.24082
																															22.083	137.138	0.20677
																															22.085	137.161	0.20381
																															22.087	137.185	0.19941
																															22.09	137.219	0.18836
																															22.093	137.254	0.19032
																															22.095	137.277	0.18993
																															22.097	137.301	0.19188
																															22.1	137.335	0.21097
																															22.103	137.37	0.21068
																															22.105	137.394	0.18985
																															22.108	137.428	0.19563
																															22.11	137.452	0.18962
																															22.112	137.475	0.19105
																															22.115	137.51	0.19052
																															22.118	137.545	0.19744
																															22.12	137.568	0.22278
																															22.122	137.591	0.20374
																															22.125	137.626	0.19468
																															22.128	137.661	0.21755
																															22.13	137.684	0.22427
																															22.132	137.707	0.2193
																															22.135	137.742	0.21588
																															22.138	137.777	0.20697
																															22.14	137.8	0.20129
																															22.142	137.827	0.19564
																															22.145	137.867	0.21495
																															22.147	137.893	0.22114
																															22.15	137.933	0.20559
																															22.153	137.973	0.23816
																															22.155	138	0.21198
																															22.157	138.027	0.22914
																															22.16	138.067	0.22436
																															22.163	138.107	0.22821
																															22.165	138.133	0.24341
																															22.167	138.16	0.23576
																															22.17	138.2	0.22171
																															22.173	138.24	0.23306
																															22.175	138.267	0.2106
																															22.177	138.293	0.21305
																															22.18	138.333	0.22953
																															22.183	138.373	0.22536
																															22.185	138.4	0.23089
																															22.187	138.427	0.21884
																															22.19	138.467	0.21232
																															22.192	138.493	0.23065
																															22.195	138.533	0.23846
																															22.198	138.573	0.22258
																															22.2	138.6	0.22763
																															22.202	138.627	0.20369
																															22.205	138.667	0.21632
																															22.208	138.707	0.22615
																															22.21	138.733	0.2212
																															22.212	138.76	0.2115
																															22.215	138.8	0.21357
																															22.218	138.84	0.21716
																															22.22	138.867	0.21819
																															22.222	138.893	0.23014
																															22.225	138.933	0.23151
																															22.228	138.973	0.24964
																															22.23	139	0.25299
																															22.233	139.013	0.24863
																															22.235	139.022	0.24136
																															22.237	139.031	0.22412
																															22.24	139.045	0.23191
																															22.243	139.058	0.21869
																															22.245	139.067	0.21301
																															22.247	139.076	0.20471
																															22.25	139.089	0.20665
																															22.253	139.103	0.20109
																															22.255	139.112	0.21096
																															22.257	139.121	0.21527
																															22.26	139.134	0.20317
																															22.263	139.162	0.20204
																															22.265	139.181	0.22029
																															22.267	139.199	0.23338
																															22.27	139.227	0.21509
																															22.272	139.246	0.20639
																															22.275	139.274	0.21536
																															22.278	139.302	0.21125
																															22.28	139.321	0.21903
																															22.282	139.339	0.24047
																															22.285	139.367	0.21128
																															22.288	139.395	0.17855
																															22.29	139.414	0.20463
																															22.292	139.433	0.20793
																															22.295	139.461	0.17272
																															22.298	139.489	0.17491
																															22.3	139.507	0.21886
																															22.302	139.526	0.21569
																															22.305	139.554	0.21951
																															22.308	139.582	0.22368
																															22.31	139.601	0.21519
																															22.313	139.629	0.2186
																															22.315	139.647	0.20651
																															22.317	139.666	0.20772
																															22.32	139.694	0.20792
																															22.323	139.722	0.20861
																															22.325	139.741	0.21895
																															22.327	139.759	0.2113
																															22.33	139.787	0.22395
																															22.333	139.815	0.20564
																															22.335	139.834	0.22006
																															22.337	139.853	0.21023
																															22.34	139.881	0.2179
																															22.343	139.909	0.22054
																															22.345	139.927	0.20581
																															22.347	139.946	0.22126
																															22.35	139.974	0.20907
																															22.353	140.002	0.21803
																															22.355	140.02	0.19609
																															22.358	140.048	0.20249
																															22.36	140.067	0.20022
																															22.362	140.086	0.22643
																															22.365	140.114	0.21993
																															22.368	140.142	0.22115
																															22.37	140.16	0.21022
																															22.372	140.179	0.21243
																															22.375	140.207	0.20109
																															22.378	140.235	0.20141
																															22.38	140.254	0.21585
																															22.382	140.272	0.1983
																															22.385	140.3	0.18892
																															22.388	140.328	0.20241
																															22.39	140.347	0.19517
																															22.392	140.366	0.1975
																															22.395	140.394	0.20232
																															22.397	140.412	0.20766
																															22.4	140.44	0.19937
																															22.403	140.468	0.19556
																															22.405	140.487	0.19363
																															22.407	140.506	0.22275
																															22.41	140.534	0.19947
																															22.413	140.562	0.18468
																															22.415	140.58	0.18483
																															22.417	140.599	0.18611
																															22.42	140.627	0.19937
																															22.423	140.655	0.21274
																															22.425	140.674	0.20583
																															22.427	140.692	0.18107
																															22.43	140.72	0.20669
																															22.433	140.748	0.2255
																															22.435	140.767	0.22475
																															22.437	140.786	0.20733
																															22.44	140.814	0.22698
																															22.442	140.832	0.23938
																															22.445	140.86	0.24149
																															22.448	140.888	0.23441
																															22.45	140.907	0.21167
																															22.452	140.926	0.20597
																															22.455	140.954	0.21027
																															22.458	140.982	0.25502
																															22.46	141	0.29465
																															22.462	141.019	0.31436
																															22.465	141.047	0.2744
																															22.468	141.075	0.2496
																															22.47	141.094	0.27941
																															22.472	141.112	0.28227
																															22.475	141.14	0.31629
																															22.478	141.168	0.27276
																															22.48	141.187	0.2992
																															22.483	141.215	0.2551
																															22.485	141.234	0.28361
																															22.487	141.252	0.30673
																															22.49	141.28	0.28403
																															22.493	141.308	0.28918
																															22.495	141.327	0.30172
																															22.497	141.346	0.31208
																															22.5	141.374	0.30831
