# Supplementary material for: Enhanced climate instability in the North Atlantic and southern Europe during the Last Interglacial
Source: Nat Commun. 2018 Oct 12;9:4235. doi: 10.1038/s41467-018-06683-3 (PMC6185935; doi:10.1038/s41467-018-06683-3)
Supplement: Supplementary file 4 — Supplementary Data 2 [file 41467_2018_6683_MOESM4_ESM.xlsx]

## Sheet: CC1 data
CC1 depth	Stack depth	CC1 age	CC1 d13C (‰)	CC1 d18O (‰)
18.45	211.54	128.484	0.65	-5.18
18.55	211.69	128.494	0.77	-5.21
18.65	211.84	128.505	0.82	-5.24
18.75	211.99	128.517	0.67	-5.27
18.85	212.14	128.528	0.48	-4.94
18.95	212.29	128.54	0.61	-5.22
19.05	212.44	128.549	0.68	-4.98
19.15	212.59	128.561	0.75	-5.15
19.25	212.74	128.573	0.87	-5.07
19.35	212.89	128.584	0.85	-5.17
19.45	212.99	128.594	0.78	-5.21
19.55	213.09	128.603	0.62	-5.29
19.65	213.2	128.611	0.56	-5.19
19.75	213.3	128.619	0.5	-5.36
19.85	213.4	128.628	0.48	-5.13
19.95	213.5	128.634	0.4	-5.34
20.05	213.6	128.642	0.53	-5.3
20.15	213.71	128.649	0.52	-5.46
20.25	213.81	128.658	0.28	-5.43
20.35	213.91	128.667	0.47	-5.23
20.45	214.01	128.674	0.6	-5.21
20.55	214.11	128.682	0.61	-5.17
20.65	214.22	128.691	0.58	-5.2
20.75	214.32	128.699	0.54	-5.06
20.85	214.42	128.709	0.47	-5.45
20.95	214.52	128.718	0.5	-5.43
21.05	214.62	128.727	0.48	-5.06
21.15	214.73	128.736	0.5	-5.28
21.25	214.83	128.746	0.58	-5.27
21.35	214.93	128.756	0.47	-5.06
21.45	215.03	128.766	0.37	-5.3
21.55	215.13	128.775	0.41	-5.39
21.65	215.24	128.783	0.51	-5.08
21.75	215.34	128.791	0.46	-5.42
21.85	215.44	128.798	0.43	-5.41
21.95	215.54	128.805	0.34	-5.43
22.05	215.64	128.811	0.56	-5.25
22.15	215.75	128.817	0.51	-5.29
22.25	215.85	128.823	0.38	-5.63
22.35	215.95	128.83	0.36	-5.3
22.45	216.05	128.836	0.28	-5.49
22.55	216.15	128.841	0.35	-5.47
22.65	216.26	128.845	0.26	-5.42
22.75	216.36	128.85	0.28	-5.38
22.85	216.46	128.855	0.19	-5.66
22.95	216.56	128.859	0.28	-5.33
23.05	216.66	128.863	0.27	-5.6
23.15	216.77	128.867	0.13	-5.57
23.25	216.87	128.872	0.28	-5.42
23.35	216.97	128.877	0.28	-5.65
23.45	217.07	128.881	0.23	-5.28
23.55	217.17	128.886	0.22	-5.19
23.65	217.27	128.891	0.06	-5.44
23.75	217.38	128.896	0.19	-5.44
23.85	217.48	128.9	0.08	-5.58
23.95	217.58	128.904	0.13	-5.49
24.05	217.68	128.909	0.24	-5.5
24.15	217.78	128.914	0.28	-5.34
24.25	217.89	128.918	0.21	-5.48
24.35	217.99	128.923	0.45	-5.29
24.45	218.09	128.928	0.26	-5.37
24.55	218.19	128.932	0.24	-5.47
24.65	218.29	128.936	0.25	-5.39
24.75	218.4	128.941	0.31	-5.45
24.85	218.5	128.947	0.45	-5.16
24.95	218.6	128.951	0.34	-5.35
25.05	218.7	128.956	0.55	-5.09
25.15	218.8	128.962	0.51	-5.25
25.25	218.91	128.968	0.37	-5.45
25.35	219.01	128.973	0.57	-5.05
25.45	219.11	128.979	0.33	-5.27
25.55	219.21	128.986	0.37	-5.24
25.65	219.31	128.991	0.47	-5.22
25.75	219.42	128.996	0.48	-5.47
25.85	219.52	129.002	0.46	-5.37
25.95	219.62	129.01	0.23	-5.33
26.05	219.72	129.019	0.63	-5.2
26.15	219.82	129.027	0.62	-5.19
26.25	219.93	129.035	0.56	-5.19
26.35	220.03	129.042	0.47	-5.37
26.45	220.13	129.049	0.34	-5.27
26.55	220.23	129.054	0.39	-5.4
26.65	220.33	129.059	0.22	-5.2
26.75	220.44	129.064	0.46	-5.37
26.85	220.54	129.071	0.59	-4.98
26.95	220.64	129.078	0.57	-4.99
27.05	220.74	129.084	0.65	-5.22
27.15	220.84	129.092	0.74	-5.14
27.25	220.95	129.1	0.8	-5.31
27.35	221.05	129.108	0.84	-5.28
27.45	221.15	129.117	0.92	-5.4
27.55	221.25	129.126	0.86	-5.21
27.65	221.35	129.134	0.85	-5.09
27.75	221.46	129.141	0.88	-5.12
27.85	221.56	129.148	0.93	-5.19
27.95	221.66	129.154	0.92	-5
28.05	221.76	129.159	0.98	-4.83
28.15	221.86	129.165	1.12	-5.13
28.25	221.97	129.171	1.04	-5.23
28.35	222.07	129.176	1.19	-5.02
28.45	222.17	129.18	1.31	-4.68
28.55	222.27	129.185	1.37	-4.92
28.65	222.37	129.19	1.42	-4.71
28.75	222.47	129.195	1.55	-5
28.85	222.58	129.2	1.54	-4.9
28.95	222.68	129.205	1.52	-4.9
29.05	222.78	129.21	1.49	-4.61
29.15	222.88	129.215	1.42	-4.97
29.25	222.98	129.22	1.32	-4.8
29.35	223.09	129.226	1.55	-4.97
29.45	223.19	129.23	1.5	-4.96
29.55	223.29	129.236	1.55	-5
29.65	223.37	129.24	1.68	-4.9
29.75	223.45	129.245	1.76	-4.78
29.85	223.53	129.25	1.69	-4.84
29.95	223.61	129.255	1.68	-4.76
30.05	223.69	129.261	1.74	-4.82
30.15	223.78	129.266	1.83	-4.81
30.25	223.86	129.274	1.87	-4.76
30.35	223.94	129.279	1.8	-4.57
30.45	224.02	129.287	1.72	-4.63
30.55	224.1	129.295	1.99	-5.16
30.65	224.18	129.306	1.55	-4.84
30.75	224.26	129.319	1.54	-4.76
30.85	224.34	129.356	1.52	-4.87
30.95	224.42	129.42	1.66	-4.87
31.05	224.5	129.499	1.54	-4.84
31.15	224.58	129.574	1.86	-4.72
31.25	224.67	129.643	2.2	-4.67
31.35	224.75	129.708	2.2	-4.73
31.45	224.83	129.768	2.12	-4.71
31.55	224.91	129.823	1.87	-4.68
31.65	224.99	129.881	1.75	-4.8
31.75	225.07	129.939	1.58	-4.85
31.85	225.15	129.996	1.37	-4.62
31.95	225.23	130.052	1.29	-4.84
32.05	225.31	130.108	1.14	-4.81
32.15	225.39	130.16	1.26	-4.83
32.25	225.47	130.214	1.38	-4.88
32.35	225.56	130.273	1.46	-4.83
32.45	225.64	130.336	1.64	-5.01
32.55	225.72	130.403	1.86	-4.71
32.65	225.8	130.48	1.99	-4.92
32.75	225.88	130.561	2.12	-4.92
32.85	225.96	130.663	2.13	-4.91
32.95	226.04	130.811	2.16	-4.97
33.05	226.23	131.007	2.18	-4.87
33.15	226.42	131.227	2.17	-4.92
33.25	226.62	131.426	2.09	-4.76
33.35	226.81	131.607	2.27	-4.59
33.45	227	131.785	2.31	-4.45
33.55	227.19	131.982	2.41	-4.39
33.65	227.42	132.21	2.55	-4.1
33.75	227.66	132.518	2.74	-3.83
33.85	227.89	132.883	2.82	-3.5
33.95	228.12	133.27	3.12	-3.36
34.05	228.55	133.673	3.23	-3.15
34.15	228.84	134.07	3.35	-3.19
34.25	229.08	134.468	3.35	-2.94
34.35	229.24	134.861	3.26	-2.84
34.45	229.45	135.287	3.28	-2.94
34.55	229.65	135.778	3.27	-3.01
34.65	229.98	136.325	3.16	-2.66
34.75	230.24	136.823	3.25	-2.93
34.85	230.51	137.212	3.09	-2.93
34.95	230.76	137.565	2.94	-2.97
35.05	230.92	137.911	2.78	-2.85
35.15	231.04	138.265	2.77	-2.92
35.25	231.11	138.572	2.72	-2.99
35.35	231.12	138.811	2.53	-3.02
35.45	231.15	138.949	2.35	-3.05
35.55	231.32	139.026	2.37	-3.34
35.65	231.36	139.093	2.27	-3.15
35.75	231.47	139.15	2.29	-3.12
35.85	231.52	139.2	2.4	-3.06
35.95	231.53	139.252	2.46	-3.06
36.05	231.54	139.304	2.49	-3.06
36.15	231.59	139.359	2.61	-3.01
36.25	231.61	139.425	2.67	-3.07
36.35	231.64	139.502	2.83	-3.07
36.45	231.82	139.595	3.13	-2.82
36.55	231.93	139.696	3.18	-2.76
36.65	232.08	139.818	3.1	-2.8
36.75	232.15	139.964	3.21	-2.98

## Sheet: CC5 data
CC5 depth	Stack depth	CC5 age	CC5 d13C (‰)	CC5 d18O (‰)
63.65	49.15	108.097	-1.22	-4.54
63.75	49.25	108.317	-0.98	-4.49
63.85	49.35	108.535	-0.61	-4.16
63.95	49.45	108.749	-0.22	-4.17
64.05	49.55	108.971	0.11	-3.76
64.15	49.65	109.202	0.59	-3.17
64.25	49.75	109.426	0.61	-3.28
64.35	49.85	109.643	0.64	-2.98
64.45	49.95	109.863	0.48	-3.19
64.55	50.05	110.086	0.33	-3.23
64.65	50.15	110.298	0.17	-3.34
64.75	50.25	110.499	-0.33	-3.5
64.85	50.35	110.685	-0.76	-3.46
64.95	50.45	110.859	-1.16	-3.72
65.05	50.55	111.002	-1.48	-4.13
65.15	50.65	111.118	-1.58	-4.02
65.25	50.75	111.226	-1.6	-4.23
65.35	50.85	111.327	-1.63	-4.15
65.45	50.95	111.419	-1.6	-3.99
65.55	51.05	111.503	-1.63	-4.24
65.65	51.15	111.585	-1.76	-4.27
65.75	51.25	111.666	-1.85	-4.08
65.85	51.35	111.746	-1.9	-4.25
65.95	51.45	111.828	-1.92	-4.29
66.05	51.55	111.888	-1.9	-4.28
66.15	51.65	111.936	-1.77	-3.97
66.25	51.75	111.965	-1.88	-4.09
66.35	51.85	111.983	-1.87	-4.38
66.45	51.95	111.999	-1.87	-3.87
66.55	52.05	112.013	-1.83	-4.14
66.65	52.15	112.026	-1.88	-4.37
66.75	52.25	112.038	-1.92	-4.27
66.85	52.35	112.05	-1.94	-4.32
66.95	52.45	112.061	-1.85	-4.29
67.05	52.55	112.072	-1.8	-4.26
67.15	52.65	112.082	-1.88	-4.29
67.25	52.75	112.094	-1.78	-4.06
67.35	52.85	112.107	-1.75	-4.11
67.45	52.95	112.12	-1.88	-4.41
67.55	53.05	112.133	-1.84	-4.16
67.65	53.15	112.148	-1.87	-4.42
67.75	53.25	112.162	-1.68	-4.3
67.85	53.35	112.179	-1.85	-4.46
67.95	53.45	112.196	-1.84	-4.39
68.05	53.55	112.216	-1.78	-4.4
68.15	53.65	112.236	-1.97	-4.43
68.25	53.75	112.254	-2.07	-4.5
68.35	53.85	112.272	-2.14	-4.44
68.45	53.95	112.29	-1.95	-4.43
68.55	54.05	112.308	-1.85	-4.25
68.65	54.15	112.323	-2.06	-4.43
68.75	54.25	112.339	-2.11	-4.32
68.85	54.35	112.355	-2.12	-4.39
68.95	54.45	112.371	-2.03	-4.25
69.05	54.55	112.386	-2.12	-4.4
69.15	54.65	112.401	-2.11	-4.18
69.25	54.75	112.417	-2.13	-4.54
69.35	54.85	112.433	-2.13	-4.48
69.45	54.95	112.448	-2.13	-4.31
69.55	55.05	112.462	-2.18	-4.39
69.65	55.15	112.478	-2.19	-4.3
69.75	55.25	112.495	-2.17	-4.34
69.85	55.35	112.512	-2.08	-4.32
69.95	55.45	112.529	-2.03	-4.23
70.05	55.55	112.552	-1.96	-4.27
70.15	55.65	112.575	-1.88	-4.11
70.25	55.75	112.608	-1.82	-4.15
70.35	55.85	112.64	-1.91	-4.34
70.45	55.95	112.686	-1.97	-4.29
70.55	56.05	112.731	-2.06	-4.27
70.65	56.15	112.784	-1.97	-4.2
70.75	56.25	112.837	-2.05	-4.46
70.85	56.35	112.889	-2.12	-4.43
70.95	56.45	112.942	-2.08	-4.3
71.05	56.55	112.999	-2.08	-4.36
71.15	56.65	113.058	-2.07	-4.31
71.25	56.75	113.117	-2.1	-4.31
71.35	56.85	113.176	-2.08	-4.25
71.45	56.95	113.236	-2.14	-4.26
71.55	57.05	113.296	-2.14	-4.26
71.65	57.15	113.36	-2.21	-4.52
71.75	57.25	113.424	-2.16	-4.45
71.85	57.35	113.484	-2.08	-4.45
71.95	57.45	113.544	-2.04	-4.39
72.05	57.55	113.599	-1.97	-4.28
72.15	57.65	113.653	-1.84	-4.33
72.25	57.75	113.705	-1.82	-4.2
72.35	57.85	113.756	-1.84	-4.25
72.45	57.95	113.799	-1.75	-4.08
72.55	58.05	113.841	-1.78	-4.36
72.65	58.15	113.882	-1.93	-4.32
72.75	58.25	113.923	-1.96	-4.29
72.85	58.35	113.962	-1.97	-4.3
72.95	58.45	114.001	-1.95	-4.19
73.05	58.55	114.041	-1.91	-4.31
73.15	58.65	114.081	-1.84	-4.25
73.25	58.75	114.118	-1.8	-3.82
73.35	58.85	114.155	-1.7	-3.95
73.45	58.95	114.191	-1.58	-3.78
73.55	59.05	114.227	-1.47	-3.85
73.65	59.15	114.264	-1.4	-3.94
73.75	59.25	114.301	-1.46	-3.97
73.85	59.35	114.338	-1.25	-3.96
73.95	59.45	114.376	-1.17	-3.65
74.05	59.55	114.414	-1.19	-3.8
74.15	59.65	114.453	-1.3	-3.89
74.25	59.75	114.495	-1.39	-3.78
74.35	59.85	114.537	-1.32	-3.72
74.45	59.95	114.579	-1.36	-3.51
74.55	60.05	114.622	-1.36	-3.56
74.65	60.15	114.663	-1.48	-3.92
74.75	60.25	114.702	-1.66	-3.59
74.85	60.35	114.734	-1.67	-3.9
74.95	60.45	114.763	-1.87	-3.87
75.05	60.55	114.786	-1.92	-3.96
75.15	60.65	114.807	-2.02	-3.97
75.25	60.75	114.824	-2.05	-4.2
75.35	60.85	114.844	-2.03	-4.3
75.45	60.95	114.868	-2.15	-4.16
75.55	61.05	114.916	-2.05	-4.21
75.65	61.15	114.999	-2.17	-4.14
75.75	61.25	115.08	-2.01	-3.99
75.85	61.35	115.16	-2.16	-4.15
75.95	61.45	115.235	-2.17	-4.15
76.05	61.55	115.306	-2.16	-3.93
76.15	61.65	115.378	-2.1	-4.03
76.25	61.75	115.451	-2.24	-4.13
76.35	61.85	115.526	-2.21	-4.29
76.45	61.95	115.603	-2.27	-4.22
76.55	62.05	115.676	-2.2	-4.03
76.65	62.15	115.746	-2.19	-4.01
76.75	62.25	115.808	-2.31	-4.19
76.85	62.35	115.862	-2.18	-3.92
76.95	62.45	115.897	-2.26	-4.01
77.05	62.55	115.915	-2.14	-4.05
77.15	62.65	115.927	-2.17	-4.12
77.25	62.75	115.936	-2.15	-4.02
77.35	62.85	115.943	-2.2	-4.17
77.45	62.95	115.949	-2.16	-4.19
77.55	63.05	115.956	-2.15	-4.02
77.65	63.15	115.962	-2.21	-4.04
77.75	63.25	115.968	-2.1	-4.09
77.85	63.35	115.972	-2.08	-4.15
77.95	63.45	115.978	-2.12	-3.99
78.05	63.55	115.984	-2.07	-4.2
78.15	63.65	115.989	-2.06	-3.97
78.25	63.75	115.994	-2.13	-4.18
78.35	63.85	115.999	-1.95	-4.17
78.45	63.95	116.005	-1.94	-4.14
78.55	64.05	116.01	-1.9	-4.16
78.65	64.15	116.014	-1.86	-4.16
78.75	64.25	116.019	-1.72	-4.22
78.85	64.35	116.025	-1.75	-4.05
78.95	64.45	116.03	-1.74	-4
79.05	64.55	116.036	-1.74	-4.2
79.15	64.65	116.041	-1.71	-4.11
79.25	64.75	116.047	-1.75	-4.14
79.35	64.85	116.052	-1.78	-4.07
79.45	64.95	116.058	-1.82	-3.88
79.55	65.05	116.063	-1.83	-3.97
79.65	65.15	116.068	-1.78	-4.14
79.75	65.25	116.074	-1.81	-3.92
79.85	65.35	116.079	-1.77	-3.96
79.95	65.45	116.086	-1.74	-3.8
80.05	65.55	116.093	-1.75	-4.03
80.15	65.65	116.1	-1.72	-3.92
80.25	65.75	116.106	-1.67	-3.69
80.35	65.85	116.112	-1.78	-4.14
80.45	65.95	116.12	-1.74	-3.93
80.55	66.05	116.127	-1.69	-4.14
80.65	66.15	116.135	-1.71	-4.1
80.75	66.25	116.144	-1.75	-3.87
80.85	66.35	116.152	-1.71	-4.13
80.95	66.45	116.162	-1.63	-4.04
81.05	66.55	116.172	-1.71	-4.12
81.15	66.65	116.186	-1.75	-4.21
81.25	66.75	116.201	-1.77	-4.12
81.35	66.85	116.211	-1.75	-4.2
81.45	66.95	116.221	-1.83	-3.96
81.55	67.05	116.234	-1.91	-4.27
81.65	67.15	116.247	-1.91	-4.08
81.75	67.25	116.258	-1.89	-4.2
81.85	67.35	116.27	-1.9	-4.18
81.95	67.45	116.284	-1.86	-3.89
82.05	67.55	116.298	-1.87	-4.24
82.15	67.65	116.309	-1.92	-4.02
82.25	67.75	116.32	-1.89	-4.15
82.35	67.85	116.329	-1.79	-3.83
82.45	67.95	116.338	-1.9	-3.98
82.55	68.05	116.344	-1.84	-4.06
82.65	68.15	116.35	-1.82	-4.07
82.75	68.25	116.355	-1.78	-3.84
82.85	68.35	116.361	-1.82	-3.8
82.95	68.45	116.365	-1.7	-3.85
83.05	68.55	116.37	-1.75	-3.8
83.37	68.87	116.385	-1.66	-3.91
83.49	68.99	116.391	-1.63	-3.82
83.62	69.12	116.397	-1.67	-3.8
83.74	69.24	116.401	-1.74	-4.09
83.86	69.36	116.406	-1.71	-4.12
83.99	69.49	116.41	-1.7	-4.06
84.11	69.61	116.414	-1.63	-4.09
84.23	69.73	116.418	-1.67	-4.29
84.36	69.86	116.424	-1.65	-3.96
84.48	69.98	116.429	-1.71	-4.04
84.6	70.1	116.434	-1.76	-4.05
84.73	70.23	116.438	-1.84	-4.1
84.85	70.35	116.441	-1.74	-4.15
84.97	70.47	116.446	-1.84	-4.18
85.1	70.6	116.451	-1.91	-4.2
85.22	70.72	116.455	-1.94	-4.1
85.34	70.84	116.459	-1.96	-4.19
85.47	70.97	116.463	-1.86	-4.04
85.59	71.09	116.468	-1.93	-4.14
85.71	71.21	116.473	-1.84	-3.99
85.84	71.34	116.478	-1.92	-4.07
85.96	71.46	116.482	-1.84	-4.13
86.08	71.58	116.487	-1.86	-3.98
86.21	71.71	116.492	-1.77	-3.86
86.33	71.83	116.497	-1.75	-3.94
86.45	71.95	116.502	-1.8	-4.02
86.58	72.08	116.508	-1.76	-4
86.7	72.2	116.513	-1.81	-4.03
86.82	72.32	116.519	-1.84	-3.97
86.95	72.45	116.526	-1.93	-4.21
87.07	72.57	116.532	-1.92	-4.07
87.19	72.69	116.539	-1.99	-4.19
87.32	72.82	116.544	-2.04	-4.17
87.44	72.94	116.55	-2	-4.15
87.56	73.06	116.557	-2.1	-4.31
87.69	73.19	116.565	-2.2	-4.32
87.81	73.31	116.572	-2	-4.13
87.93	73.43	116.585	-2	-4.1
88.06	73.56	116.599	-2.1	-4.39
88.18	73.68	116.613	-2.13	-4.4
88.3	73.8	116.625	-2.07	-4.1
88.43	73.93	116.636	-2.05	-4.3
88.55	74.05	116.645	-2.03	-4.16
88.67	74.17	116.654	-2.04	-4.22
88.8	74.3	116.665	-2.07	-4.17
88.92	74.42	116.675	-2.11	-4.25
89.04	74.54	116.685	-1.97	-4.16
89.17	74.67	116.696	-1.97	-4.09
89.29	74.79	116.705	-1.86	-3.98
89.41	74.91	116.714	-1.86	-4.27
89.54	75.04	116.722	-1.67	-3.97
89.66	75.16	116.731	-1.75	-4.17
89.78	75.28	116.741	-1.43	-3.88
89.91	75.41	116.752	-1.52	-4
90.03	75.53	116.768	-1.41	-4
90.15	75.65	116.792	-1.33	-3.91
90.28	75.78	116.845	-1.24	-3.9
90.4	75.9	116.907	-1.33	-3.92
90.52	76.02	116.988	-1.28	-3.8
90.65	76.15	117.07	-1.25	-3.85
90.77	76.27	117.142	-1.38	-3.78
90.89	76.39	117.209	-1.46	-3.85
91.02	76.52	117.28	-1.51	-3.84
91.14	76.64	117.342	-1.5	-3.83
91.26	76.76	117.404	-1.55	-3.87
91.39	76.89	117.473	-1.72	-3.95
91.51	77.01	117.54	-1.69	-3.89
91.63	77.13	117.607	-1.9	-4.16
91.76	77.26	117.68	-1.86	-4.02
91.88	77.38	117.748	-2.01	-4.33
92	77.5	117.815	-1.99	-4.13
92.13	77.63	117.888	-1.89	-4.13
92.25	77.75	117.941	-2.08	-4.21
92.37	77.87	117.987	-1.99	-4.22
92.5	78	118.012	-2.07	-4.24
92.62	78.12	118.032	-2.06	-4.1
92.74	78.24	118.047	-2.12	-4.2
92.87	78.37	118.064	-2.04	-4.28
92.99	78.49	118.08	-2	-4.16
93.11	78.61	118.097	-1.97	-4.05
93.24	78.74	118.114	-2.01	-4.12
93.36	78.86	118.128	-2.04	-4.22
93.48	78.98	118.14	-1.95	-4.06
93.61	79.11	118.151	-2	-4.34
93.73	79.23	118.16	-2	-4.2
93.85	79.35	118.171	-1.84	-4.02
93.98	79.48	118.185	-1.77	-4.56
94.1	79.6	118.203	-1.87	-4.12
94.22	79.72	118.222	-1.88	-4.23
94.35	79.85	118.242	-1.91	-4.41
94.47	79.97	118.263	-1.85	-4.04
94.59	80.09	118.282	-1.79	-4.06
94.72	80.22	118.3	-1.97	-4.09
94.84	80.34	118.315	-1.84	-4.14
94.96	80.46	118.329	-1.83	-4.08
95.09	80.59	118.344	-1.94	-4.24
95.21	80.71	118.357	-1.96	-4.21
95.33	80.83	118.372	-2	-4.34
95.46	80.96	118.386	-1.97	-4.25
95.58	81.08	118.4	-2	-4.02
95.7	81.2	118.413	-1.95	-4.1
95.83	81.33	118.426	-2.1	-4.44
95.95	81.45	118.437	-2.1	-4.34
96.07	81.57	118.451	-2.07	-4.37
96.2	81.7	118.465	-2.02	-4.07
96.32	81.82	118.477	-2	-4.39
96.44	81.94	118.488	-2.06	-4.42
96.57	82.07	118.5	-2.12	-4.25
96.69	82.19	118.511	-2.02	-4.3
96.81	82.31	118.522	-2.02	-4.26
96.94	82.44	118.534	-2.02	-4.23
97.06	82.56	118.545	-1.94	-4.15
97.18	82.68	118.557	-1.81	-4.05
97.31	82.81	118.569	-1.98	-4.2
97.43	82.93	118.58	-1.92	-4.27
97.55	83.05	118.591	-1.93	-4.12
97.68	83.18	118.602	-1.89	-4.02
97.8	83.3	118.613	-1.97	-4.3
97.92	83.42	118.624	-1.95	-4.6
98.05	83.55	118.638	-2.01	-4.23
98.17	83.67	118.65	-2.03	-4.57
98.29	83.79	118.662	-2.05	-4.43
98.42	83.92	118.673	-2.13	-4.24
98.54	84.04	118.683	-2.14	-4.32
98.66	84.16	118.695	-2.06	-4.28
98.79	84.29	118.708	-2.01	-4.11
98.91	84.41	118.72	-2.11	-4.25
99.03	84.53	118.733	-2.02	-4.61
99.16	84.66	118.746	-2.09	-4.25
99.28	84.78	118.757	-2.13	-4.43
99.4	84.9	118.77	-2.09	-4.27
99.53	85.03	118.784	-2.07	-4.3
99.65	85.15	118.797	-2.1	-4.32
99.77	85.27	118.811	-2.06	-4.2
99.9	85.4	118.826	-2.15	-4.2
100.02	85.52	118.84	-2.24	-4.52
100.14	85.64	118.854	-2.17	-4.45
100.27	85.77	118.873	-2.18	-4.3
100.39	85.89	118.889	-2.14	-4.27
100.51	86.01	118.904	-2.19	-4.26
100.64	86.14	118.922	-2.21	-4.19
100.76	86.26	118.938	-2.12	-4.29
100.88	86.38	118.952	-2.05	-4.17
101.01	86.51	118.971	-2.21	-4.33
101.13	86.63	118.987	-2.23	-4.37
101.25	86.75	119.002	-2.16	-4.21
101.38	86.88	119.018	-2.15	-4.42
101.5	87	119.031	-2.04	-4.28
101.62	87.12	119.048	-2.34	-4.21
101.75	87.25	119.065	-1.74	-4.15
101.85	87.35	119.076	-0.86	-2.94
101.97	87.47	119.094	-1.11	-3.99
102.08	87.58	119.111	-1.53	-3.61
102.2	87.7	119.13	-2.01	-2.71
102.31	87.81	119.148	-1.4	-4.22
102.43	87.93	119.172	-1.6	-4.43
102.54	88.04	119.192	-1.55	-4.26
102.66	88.16	119.212	-1.68	-4.1
102.77	88.27	119.229	-1.78	-4.36
102.89	88.39	119.248	-1.89	-4.53
103	88.5	119.265	-1.83	-4.11
103.12	88.62	119.282	-1.92	-4.44
103.23	88.73	119.298	-1.79	-4.17
103.35	88.85	119.315	-1.85	-4.32
103.46	88.96	119.331	-1.8	-4.43
103.58	89.08	119.346	-1.99	-4.46
103.69	89.19	119.36	-1.97	-4.48
103.81	89.31	119.376	-2.01	-4.49
103.92	89.42	119.39	-2.18	-4.59
104.04	89.54	119.404	-2.18	-3.94
104.15	89.65	119.418	-2.29	-4.72
104.27	89.77	119.432	-2.23	-4.42
104.38	89.88	119.446	-2.26	-4.68
104.5	90	119.461	-2.15	-4.44
104.61	90.11	119.474	-2.2	-4.58
104.73	90.23	119.487	-2.26	-4.59
104.84	90.34	119.497	-2.23	-4.33
104.96	90.46	119.509	-2.31	-4.61
105.07	90.57	119.52	-2.29	-4.45
105.19	90.69	119.532	-2.38	-4.77
105.3	90.8	119.543	-2.3	-4.68
105.42	90.92	119.556	-2.3	-4.52
105.53	91.03	119.567	-2.33	-4.71
105.65	91.15	119.579	-2.3	-4.37
105.76	91.26	119.59	-2.36	-4.69
105.88	91.38	119.601	-2.4	-4.71
105.99	91.49	119.61	-2.32	-4.74
106.11	91.61	119.62	-2.31	-4.68
106.22	91.72	119.63	-2.27	-4.64
106.34	91.84	119.641	-2.3	-4.6
106.45	91.95	119.651	-2.22	-4.66
106.57	92.07	119.661	-2.3	-4.62
106.68	92.18	119.671	-2.09	-4.42
106.8	92.3	119.683	-2.34	-4.61
106.91	92.41	119.692	-2.21	-4.71
107.03	92.53	119.702	-2.23	-4.64
107.14	92.64	119.712	-2.29	-4.66
107.26	92.76	119.723	-2.3	-4.69
107.37	92.87	119.734	-2.37	-4.65
107.49	92.99	119.746	-2.29	-4.46
107.6	93.1	119.756	-2.2	-4.57
107.72	93.22	119.767	-2.29	-4.51
107.83	93.33	119.777	-2.2	-4.39
107.95	93.45	119.788	-2.18	-4.34
108.06	93.56	119.799	-2.24	-4.21
108.18	93.68	119.81	-2.22	-4.44
108.29	93.79	119.82	-2.31	-4.73
108.41	93.91	119.83	-2.27	-4.55
108.52	94.02	119.839	-2.25	-4.24
108.64	94.14	119.848	-2.24	-4.53
108.75	94.25	119.857	-2.35	-4.61
108.87	94.37	119.867	-2.31	-4.71
108.98	94.48	119.877	-2.22	-4.72
109.1	94.6	119.888	-2.26	-4.33
109.21	94.71	119.899	-2.16	-4.42
109.33	94.83	119.909	-2.13	-4.06
109.44	94.94	119.918	-2.39	-4.36
109.56	95.06	119.93	-2.19	-4.42
109.67	95.17	119.941	-2.32	-4.59
109.79	95.29	119.953	-2.09	-4.46
109.9	95.4	119.962	-2.17	-4.17
110.02	95.52	119.972	-2.31	-4.47
110.13	95.63	119.981	-2.39	-4.42
110.25	95.75	119.992	-2.22	-4.51
110.36	95.86	120.002	-2.32	-4.88
110.48	95.98	120.013	-2.24	-5.29
110.6	96.1	120.024	-2.17	-4.77
110.71	96.21	120.034	-2.26	-4.58
110.83	96.33	120.046	-2.09	-4.66
110.94	96.44	120.055	-2.4	-4.91
111.06	96.56	120.066	-2.17	-4.53
111.17	96.67	120.076	-2.25	-4.61
111.29	96.79	120.086	-2.16	-4.46
111.4	96.9	120.096	-2.11	-4.52
111.52	97.02	120.107	-2.03	-4.85
111.63	97.13	120.118	-2.13	-4.61
111.75	97.25	120.129	-1.94	-4.35
111.86	97.36	120.138	-1.96	-4.49
111.98	97.48	120.149	-2	-4.33
112.09	97.59	120.157	-1.95	-4.56
112.21	97.71	120.166	-2.13	-4.69
112.32	97.82	120.176	-2.06	-4.38
112.44	97.94	120.188	-2	-4.28
112.67	98.17	120.21	-1.96	-4.1
112.78	98.28	120.22	-1.81	-4.37
112.9	98.4	120.232	-1.82	-4.02
113.01	98.51	120.243	-2.1	-4.35
113.13	98.63	120.254	-1.98	-4.29
113.24	98.74	120.263	-2.17	-4.48
113.36	98.86	120.275	-2.26	-4.46
113.47	98.97	120.285	-2.55	-4.74
113.59	99.09	120.297	-2.54	-4.47
113.7	99.2	120.307	-2.69	-4.51
113.82	99.32	120.318	-2.64	-4.47
113.93	99.43	120.328	-2.59	-4.51
114.05	99.55	120.338	-2.79	-4.41
114.16	99.66	120.348	-2.54	-4.99
114.28	99.78	120.358	-2.59	-4.61
114.39	99.89	120.368	-2.47	-4.08
114.51	100.01	120.378	-2.57	-4.68
114.62	100.12	120.388	-2.68	-4.87
114.74	100.24	120.4	-2.32	-4.23
114.85	100.35	120.411	-2.35	-4.51
114.97	100.47	120.422	-2.37	-4.57
115.08	100.58	120.432	-2.21	-4.46
115.2	100.7	120.444	-2.33	-4.07
115.31	100.81	120.455	-2.12	-4.49
115.43	100.93	120.468	-2.24	-4.48
115.54	101.04	120.48	-2.3	-4.02
115.66	101.16	120.492	-2.06	-4.85
115.77	101.27	120.502	-2.1	-4.18
116	101.5	120.524	-2.07	-4.35
116.12	101.62	120.536	-1.86	-4.14
116.23	101.73	120.548	-1.94	-4.19
116.35	101.85	120.561	-1.88	-4.31
116.46	101.96	120.573	-1.95	-4.52
116.58	102.08	120.587	-1.93	-4.21
116.69	102.19	120.598	-2.03	-4.18
116.81	102.31	120.611	-2.1	-4.1
116.92	102.42	120.623	-2.1	-4.31
117.04	102.54	120.635	-2.06	-4.51
117.15	102.65	120.646	-1.91	-4.3
117.38	102.88	120.67	-1.88	-3.88
117.61	103.11	120.696	-1.98	-4.08
117.73	103.23	120.709	-2.06	-4.39
117.84	103.34	120.721	-2.17	-4.45
117.96	103.46	120.734	-2	-4.06
118.07	103.57	120.748	-2.22	-4.51
118.3	103.8	120.775	-2.31	-4.2
118.42	103.92	120.792	-2.13	-4.26
118.53	104.03	120.808		-4.37
118.65	104.15	120.824	-2.18	-4.34
118.76	104.26	120.839	-2.02	-4.34
118.88	104.38	120.859	-2.13	-4.2
118.99	104.49	120.877	-1.94	-4.38
119.11	104.61	120.896	-1.79	-4.29
119.22	104.72	120.916	-1.91	-4.31
119.34	104.84	120.939	-2	-4.19
119.45	104.95	120.961	-1.89	-4.64
119.57	105.07	120.986	-1.93	-4.57
119.68	105.18	121.012	-1.84	-4.35
119.8	105.3	121.041	-1.62	-4.29
119.91	105.41	121.069	-1.78	-4.25
120.03	105.53	121.099	-1.62	-4.29
120.15	105.65	121.129	-1.62	-4.24
120.26	105.76	121.156	-1.65	-4.65
120.38	105.88	121.19	-1.24	-4.16
120.49	105.99	121.227	-0.81	-3.8
120.61	106.11	121.265	-0.57	-4.11
120.72	106.22	121.299	-0.14	-3.64
120.95	106.45	121.371	-1.22	-4.48
121.07	106.57	121.405	-1.22	-4.22
121.18	106.68	121.435	-1.8	-4.4
121.25	106.75	121.453	-1.88	-4.31
121.35	106.85	121.48	-1.77	-4.2
121.45	106.95	121.509	-1.96	-4.61
121.55	107.05	121.537	-1.99	-4.68
121.65	107.15	121.562	-2.06	-4.63
121.75	107.25	121.587	-2.12	-4.7
121.85	107.35	121.611	-1.99	-4.64
121.95	107.45	121.636	-2.05	-4.64
122.05	107.55	121.66	-2.22	-4.83
122.15	107.65	121.683	-2.14	-4.68
122.25	107.75	121.706	-2.14	-4.83
122.35	107.85	121.73	-2.07	-4.73
122.45	107.95	121.754	-2.1	-4.63
122.55	108.05	121.778	-2.23	-4.72
122.65	108.15	121.799	-2.42	-4.74
122.75	108.25	121.819	-2.28	-4.62
122.85	108.35	121.84	-2.1	-4.76
122.95	108.45	121.863	-2.11	-4.68
123.05	108.55	121.888	-2.01	-4.55
123.15	108.65	121.913	-2.1	-4.81
123.25	108.75	121.936	-2.23	-4.79
123.35	108.85	121.96	-2.11	-4.79
123.45	108.95	121.985	-2.16	-4.6
123.55	109.05	122.009	-2.21	-4.77
123.65	109.15	122.032	-2.14	-4.79
123.75	109.25	122.056	-2.17	-4.79
123.85	109.35	122.081	-2.11	-4.81
123.95	109.45	122.106	-2.11	-4.69
124.05	109.55	122.131	-2.19	-4.68
124.15	109.65	122.157	-2.12	-4.83
124.25	109.75	122.183	-2.11	-4.68
124.35	109.85	122.212	-2.18	-4.79
124.45	109.95	122.243	-2.16	-4.79
124.55	110.05	122.274	-2.13	-4.74
124.65	110.15	122.305	-2.06	-4.73
124.75	110.25	122.338	-2.13	-4.79
124.85	110.35	122.372	-2.08	-4.71
124.95	110.45	122.403	-1.95	-4.61
125.05	110.55	122.431	-2.03	-4.97
125.15	110.65	122.454	-2.01	-4.68
125.25	110.75	122.472	-2.03	-4.54
125.35	110.85	122.486	-2.14	-4.7
125.45	110.95	122.497	-2.1	-4.71
125.55	111.05	122.506	-2.1	-4.91
125.65	111.15	122.514	-2.03	-4.73
125.75	111.25	122.523	-2.35	-4.85
125.85	111.35	122.53	-2.18	-4.87
125.95	111.45	122.538	-2.11	-4.84
126.05	111.55	122.546	-2.27	-4.84
126.15	111.65	122.553	-2.23	-4.74
126.25	111.75	122.56	-2.26	-4.93
126.35	111.85	122.567	-2.3	-4.78
126.45	111.95	122.573	-1.85	-4.72
126.55	112.05	122.58	-1.48	-4.44
126.65	112.12	122.586	-1.39	-4.46
126.75	112.17	122.593	-1.34	-4.44
126.85	112.25	122.599	-1.38	-4.43
126.95	112.34	122.605	-1.51	-4.27
127.05	112.48	122.611	-1.49	-4.4
127.15	112.52	122.618	-1.46	-4.31
127.25	112.56	122.625	-1.54	-4.5
127.35	112.68	122.632	-1.6	-4.5
127.45	112.74	122.639	-1.72	-4.59
127.55	112.81	122.647	-1.74	-4.53
127.65	112.9	122.655	-1.73	-4.57
127.75	113.06	122.667	-1.78	-4.55
127.85	113.16	122.679	-1.72	-4.72
127.95	113.29	122.703	-1.6	-4.45
128.05	113.37	122.729	-1.37	-4.36
128.15	113.51	122.765	-0.73	-4.06
128.25	113.61	122.803	-0.39	-4.04
128.35	113.78	122.839	-0.61	-4.18
128.45	113.91	122.875	-0.69	-4.17
128.55	114.01	122.913	-0.84	-4.45
128.65	114.08	122.951	-1.04	-4.54
128.75	114.11	122.985	-0.94	-4.49
128.85	114.15	123.018	-0.97	-4.37
128.95	114.18	123.05	-0.87	-4.43
129.05	114.31	123.083	-0.99	-4.41
129.15	114.39	123.114	-0.74	-4.34
129.25	114.47	123.145	-0.68	-4.38
129.35	114.55	123.178	-0.73	-4.21
129.45	114.68	123.212	-0.84	-4.42
129.55	114.74	123.245	-1.04	-4.34
129.65	114.8	123.278	-1.21	-4.92
129.75	114.84	123.311	-1.21	-4.92
129.85	114.89	123.344	-1.11	-4.41
129.95	114.93	123.378	-1.15	-4.25
130.05	114.98	123.411	-1.16	-4.34
130.15	115.01	123.445	-1.16	-4.34
130.25	115.05	123.479	-1.22	-4.43
130.35	115.08	123.519	-1.19	-4.52
130.45	115.14	123.559	-1.38	-4.58
130.55	115.19	123.599	-1.48	-4.88
130.65	115.22	123.639	-1.44	-4.65
130.75	115.26	123.684	-1.39	-4.41
130.85	115.29	123.73	-1.38	-4.52
130.95	115.31	123.767	-1.38	-4.37
131.05	115.34	123.804	-1.41	-4.66
131.15	115.36	123.829	-1.5	-4.59
131.25	115.4	123.854	-1.45	-4.84
131.35	115.44	123.872	-1.36	-4.54
131.45	115.48	123.892	-1.48	-4.53
131.55	115.52	123.916
131.65	115.56	123.941	-1.55	-4.42
131.75	115.6	123.97
131.85	115.63	124	-1.71	-4.49
131.95	115.66	124.029	-1.7	-4.66
132.05	115.7	124.345	-1.63	-4.56
					hiatus
132.15	122.18	125.975	0.46	-4.26
132.25	122.26	125.977	0.53	-4.25
132.35	122.36	125.98	0.4	-4.47
132.45	122.46	125.985	0.3	-4.4
132.55	122.54	125.99	0.31	-4.64
132.65	122.62	125.995	0.38	-4.38
132.75	122.71	126	0.39	-4.46
132.85	122.84	126.004	0.51	-4.12
132.95	122.94	126.008	0.37	-4.28
133.05	123.02	126.012	0.23	-4.65
133.15	123.1	126.018	0.21	-4.48
133.25	123.17	126.024	0.05	-4.75
133.35	123.25	126.028	0.2	-4.34
133.45	123.34	126.032	0.04	-4.59
133.55	123.43	126.035	-0.06	-4.71
133.65	123.51	126.038	-0.16	-4.68
133.75	123.57	126.041	-0.17	-4.54
133.85	123.63	126.044	-0.3	-4.76
133.95	123.71	126.048	-0.35	-4.82
134.05	123.83	126.052	-0.26	-4.57
134.15	123.91	126.055	-0.3	-4.61
134.25	124.08	126.058	-0.35	-4.76
134.35	124.23	126.063	-0.39	-4.82
134.45	124.41	126.067	-0.33	-4.86
134.55	124.54	126.071	-0.3	-4.78
134.65	124.7	126.074	-0.24	-4.98
134.75	124.88	126.077	-0.29	-4.7
134.85	124.99	126.081	-0.32	-4.82
134.95	125.05	126.084	-0.3	-5.26
135.05	125.11	126.088	-0.41	-4.77
135.15	125.18	126.091	-0.38	-4.76
135.25	125.29	126.095	-0.32	-5.2
135.35	125.39	126.099	-0.45	-4.99
135.45	125.49	126.102	-0.46	-4.79
135.55	125.59	126.106	-0.45	-4.86
135.65	125.69	126.11	-0.05	-4.67
135.75	125.79	126.114	-0.19	-4.73
135.85	125.89	126.118	-0.5	-4.84
135.95	125.99	126.122	-0.5	-4.87
136.05	126.09	126.125	-0.37	-4.63
136.15	126.19	126.13	-0.51	-4.87
136.25	126.29	126.135	-0.46	-4.82
136.35	126.39	126.141	-0.57	-4.94
136.45	126.49	126.148	-0.59	-4.89
136.55	126.59	126.155	-0.56	-5.01
136.65	126.69	126.16	-0.63	-4.96
136.75	126.79	126.165	-0.61	-5.12
136.85	126.89	126.173	-0.62	-4.95
136.95	126.99	126.18	-0.43	-4.74
137.05	127.09	126.188	-0.57	-4.88
137.15	127.19	126.197	-0.63	-4.96
137.25	127.29	126.206	-0.73	-4.94
137.35	127.39	126.214	-0.59	-4.67
137.45	127.49	126.222	-0.68	-4.94
137.55	127.59	126.231	-0.57	-4.97
137.65	127.69	126.239	-0.37	-4.57
137.75	127.79	126.246	-0.1	-4.99
137.85	127.89	126.253	-0.31	-4.82
137.95	127.99	126.26	-0.43	-4.81
138.05	128.09	126.266	-0.38	-4.81
138.15	128.19	126.272	-0.28	-5.02
138.25	128.29	126.278	-0.16	-4.78
138.35	128.39	126.283	-0.22	-4.87
138.45	128.49	126.289	-0.27	-4.63
138.55	128.59	126.294	-0.41	-4.56
138.65	128.69	126.3	-0.26	-4.83
138.75	128.79	126.306	-0.37	-4.58
138.85	128.89	126.312	-0.39	-4.67
138.95	128.99	126.319	-0.41	-4.96
139.05	129.09	126.325	-0.57	-5.05
139.15	129.19	126.331	-0.64	-5
139.25	129.29	126.337	-0.47	-4.7
139.35	129.39	126.342	-0.57	-4.56
139.45	129.49	126.347	-0.56	-4.83
139.55	129.59	126.353	-0.74	-4.66
139.65	129.69	126.358	-0.64	-4.9
139.75	129.79	126.364	-0.75	-4.69
139.85	129.89	126.37	-0.81	-4.6
139.95	129.99	126.376	-0.71	-4.56
140.05	130.09	126.382	-0.47	-4.52
140.15	130.19	126.387	-0.3	-4.46
140.25	130.29	126.392	-0.33	-4.62
140.35	130.39	126.397	-0.36	-4.81
140.45	130.49	126.403	-0.46	-4.51
140.55	130.59	126.409	-0.34	-4.56
140.65	130.69	126.415	-0.31	-4.55
140.75	130.79	126.422	-0.28	-4.42
140.85	130.89	126.428	-0.23	-4.57
140.95	130.99	126.434	-0.2	-4.47
141.05	131.09	126.44	-0.06	-4.37
141.15	131.19	126.446	0	-4.44
141.25	131.29	126.452	0.03	-4.47
141.35	131.39	126.458	0.08	-4.32
141.45	131.49	126.464	0.07	-4.57
141.55	131.59	126.471	0.22	-4.3
141.65	131.69	126.477	0.37	-4.25
141.75	131.79	126.483	0.54	-4.13
141.85	131.89	126.49	0.63	-4.09
141.95	131.99	126.495	0.83	-4.08
142.05	132.09	126.501	0.55	-4.15
142.15	132.19	126.508	0.4	-4.34
142.25	132.29	126.516	0.07	-4.34
142.35	132.39	126.523	0.13	-4.59
142.45	132.49	126.531	0.06	-4.36
142.55	132.59	126.538	-0.06	-4.32
142.65	132.69	126.545	-0.1	-4.35
142.75	132.79	126.552	-0.07	-4.55
142.85	132.89	126.56	-0.31	-4.58
142.95	132.99	126.567	-0.24	-4.67
143.05	133.09	126.575	-0.2	-4.41
143.15	133.19	126.583	0.33	-4.52
143.25	133.29	126.592	0.79	-4.66
143.35	133.39	126.604	0.91	-4.28
143.45	133.49	126.617	0.91	-4.34
143.55	133.59	126.634	0.73	-4.27
143.65	133.69	126.652	0.92	-4.21
143.75	133.79	126.671	1.2	-4.09
143.85	133.89	126.691	1.32	-3.97
143.95	133.99	126.711	1.27	-4.32
144.05	134.09	126.732	1.21	-4.51
144.15	134.19	126.754	1.14	-4.54
144.25	134.29	126.769	1.06	-4.86
144.35	134.39	126.783	1.03	-4.73
144.45	134.49	126.798	1.06	-4.63
144.55	134.59	126.812	0.97	-4.87
144.65	134.69	126.826	0.87	-4.82
144.75	134.79	126.839	0.82	-4.77
144.85	134.89	126.851	0.85	-4.79
144.95	134.99	126.862	0.65	-5
145.05	135.09	126.872	0.64	-4.91
145.15	135.19	126.883	0.66	-4.96
145.25	135.29	126.894	0.75	-4.95
145.35	135.39	126.905	0.66	-5.11
145.45	135.49	126.916	0.55	-5.12
145.55	135.59	126.927	0.47	-5.3
145.65	135.69	126.937	0.4	-5.3
145.75	135.79	126.948	0.46	-5.16
145.85	135.89	126.959	0.46	-5
145.95	135.99	126.97	0.37	-5.05
146.05	136.09	126.98	0.25	-5.13
146.15	136.19	126.991	0.15	-5.13
146.25	136.29	127.001	0.22	-5.15
146.35	136.39	127.012	0.27	-5.24
146.45	136.49	127.022	0.31	-5.17
146.55	136.59	127.033	0.19	-5.06
146.65	136.69	127.043	0	-4.86
146.75	136.79	127.056	-0.44	-5.06
146.85	136.89	127.07	-0.58	-5.11
146.95	136.99	127.085	-0.53	-5.19
147.05	137.09	127.105	-0.39	-5.43
147.15	137.19	127.125	-0.45	-5.4
147.25	137.29	127.154	-0.44	-5.43
147.35	137.39	127.184	-0.4	-5.3
147.45	137.49	127.216	-0.4	-5.3
147.55	137.59	127.249	-0.39	-5.24
147.65	137.69	127.281	-0.37	-5.36
147.75	137.79	127.314	-0.38	-5.54
147.85	137.89	127.346	-0.4	-5.28
147.95	137.99	127.373	-0.37	-5.31
148.05	138.09	127.4	-0.36	-5.21
148.15	138.19	127.424	-0.51	-5.08
148.25	138.29	127.448	-0.47	-5.41
148.35	138.39	127.469
148.45	138.49	127.489	-0.41	-5.33
148.55	138.59	127.507	-0.43	-5.41
148.65	138.69	127.521	-0.53	-5.2
148.75	138.79	127.535	-0.39	-5.73
148.85	138.89	127.549	-0.43	-5.31
148.95	138.99	127.562	-0.67	-5.23
149.05	139.09	127.575	-0.37	-5.26
149.15	139.19	127.587	-0.37	-5.4
149.25	139.29	127.599	-0.37	-5.71
149.35	139.39	127.607	-0.37	-5.38
149.45	139.49	127.615	-0.32	-5.38
149.55	139.59	127.621	-0.34	-5.53
149.65	139.69	127.626	-0.52	-5.24
149.75	139.79	127.631	-0.25	-5.35
149.85	139.89	127.637	-0.34	-5.43
149.95	139.99	127.643	-0.33	-5.38
150.05	140.09	127.651	-0.39	-5.37
150.15	140.19	127.658	-0.44	-5.41
150.25	140.29	127.665	-0.37	-5.46
150.35	140.39	127.671	-0.34	-5.46
150.45	140.49	127.677	-0.29	-5.42
150.55	140.59	127.683	-0.43	-5.42
150.65	140.69	127.688	-0.47	-5.45
150.75	140.79	127.693	-0.34	-5.46
150.85	140.89	127.697	-0.33	-5.68
150.95	140.99	127.701	-0.25	-5.46
151.05	141.09	127.705	-0.32	-5.31
151.15	141.19	127.709	-0.38	-5.35
151.25	141.29	127.713	-0.4	-5.46
151.35	141.39	127.717	-0.35	-5.44
151.45	141.49	127.721	-0.35	-5.45
151.55	141.59	127.725	-0.36	-5.51
151.65	141.69	127.729	-0.43	-5.55
151.75	141.79	127.732	-0.49	-5.45
151.85	141.89	127.736
151.95	141.99	127.739	-0.53	-5.49
152.05	142.09	127.743	-0.58	-5.61
152.15	142.19	127.746	-0.59	-5.58
152.25	142.29	127.75	-0.59	-5.54
152.35	142.39	127.754	-0.64	-5.42
152.45	142.49	127.757	-0.6	-5.42
152.55	142.59	127.761	-0.64	-5.49
152.65	142.69	127.765	-0.62	-5.39
152.75	142.79	127.77	-0.56	-5.17
152.85	142.89	127.774	-0.47	-5.36
152.95	142.99	127.779	-0.38	-5.51
153.05	143.09	127.782	-0.35	-5.42
153.15	143.19	127.786	-0.28	-5.9
153.25	143.29	127.789	-0.32	-5.41
153.35	143.39	127.792	-0.41	-5.46
153.45	143.49	127.796	-0.25	-5.31
153.55	143.59	127.799	-0.37	-5.34
153.65	143.69	127.803	-0.39	-5.52
153.75	143.79	127.806	-0.51	-5.46
153.85	143.89	127.81	-0.38	-5.52
153.95	143.99	127.813	-0.49	-5.39
154.05	144.09	127.816	-0.44	-5.76
154.15	144.19	127.819	-0.49	-5.69
154.25	144.29	127.823	-0.32	-6.07
154.35	144.39	127.826	-0.53	-5.35
154.45	144.49	127.83	-0.51	-5.66
154.55	144.59	127.833	-0.53
154.65	144.69	127.837	-0.86
154.75	144.79	127.84	-0.53	-5.37
154.85	144.89	127.843	-0.51	-5.41
154.95	144.99	127.846	-0.41	-5.45
155.05	145.09	127.85	-0.4	-5.46
155.15	145.19	127.853	-0.48	-5.43
155.25	145.29	127.857	-0.32	-5.37
155.35	145.39	127.86	-0.56	-5.32
155.45	145.49	127.863	-0.56	-5.58
155.55	145.59	127.866	-0.57	-5.65
155.65	145.69	127.869	-0.54	-5.57
155.75	145.79	127.873	-0.51	-5.48
155.85	145.89	127.876	-0.53	-5.62
155.95	145.99	127.879	-0.52	-5.33
156.05	146.09	127.883	-0.52	-5.48
156.15	146.19	127.887	-0.32	-5.37
156.25	146.29	127.89	-0.5	-5.51
156.35	146.39	127.894	-0.49	-5.36
156.45	146.49	127.897	-0.61	-5.55
156.55	146.59	127.901	-0.61	-5.48
156.65	146.69	127.904	-0.5	-5.32
156.75	146.79	127.907	-0.48	-5.49
156.85	146.89	127.909	-0.58	-5.58
156.95	146.99	127.913	-0.64	-5.46
157.05	147.09	127.916	-0.62	-5.46
157.15	147.19	127.919	-0.61	-5.43
157.25	147.29	127.922	-0.52	-5.36
157.35	147.39	127.926	-0.58	-5.48
157.45	147.49	127.929	-0.55	-5.53
157.55	147.59	127.932	-0.58	-5.42
157.65	147.69	127.935	-0.61	-5.51
157.75	147.79	127.938	-0.54	-5.38
157.85	147.89	127.941	-0.62	-5.6
157.95	147.99	127.944	-0.5	-5.52
158.05	148.09	127.948	-0.61	-5.48
158.15	148.19	127.951	-0.49	-5.4
158.25	148.29	127.955
158.35	148.39	127.958	-0.56	-5.5
158.45	148.49	127.962	-0.55	-5.45
158.55	148.59	127.965	-0.56	-5.39
158.65	148.69	127.967	-0.71	-5.53
158.75	148.79	127.97	-0.65	-5.48
158.85	148.89	127.972	-0.54	-5.62
158.95	148.99	127.975	-0.54	-5.27
159.05	149.09	127.978	-0.62	-5.46
159.15	149.19	127.98	-0.48	-5.21
159.25	149.29	127.984	-0.54	-5.56
159.35	149.39	127.987	-0.63	-5.3
159.45	149.49	127.99	-0.61	-5.24
159.55	149.59	127.994	-0.44	-5.42
159.65	149.69	127.998	-0.53	-5.59
159.75	149.79	128.001	-0.3	-5.3
159.85	149.89	128.003	-0.25	-5.3
159.95	149.99	128.006	-0.52	-5.39
160.05	150.09	128.009	-0.35	-5.28
160.15	150.19	128.012	-0.28	-5.33
160.25	150.29	128.015	-0.23	-5.28
160.35	150.39	128.018	-0.22	-5.44
160.45	150.49	128.021	-0.22	-5.22
160.55	150.59	128.024	-0.02	-5.14
160.65	150.69	128.028	-0.04	-5.14
160.75	150.79	128.032	-0.11	-5.21
160.85	150.89	128.035	-0.31	-5.4
160.95	150.99	128.038	-0.38	-5.47
161.05	151.09	128.042	-0.29	-5.3
161.15	151.19	128.045	-0.39	-5.34
161.25	151.29	128.048	-0.43	-5.34
161.35	151.39	128.051	-0.59	-5.56
161.45	151.49	128.054	-0.48	-5.44
161.55	151.59	128.057	-0.49	-5.37
161.65	151.69	128.061	-0.55	-5.57
161.75	151.79	128.064	-0.55	-5.41
161.85	151.89	128.068	-0.62	-5.36
161.95	151.99	128.071	-0.62	-5.41
162.05	152.09	128.074	-0.61	-5.52
162.15	152.19	128.077	-0.61	-5.53
162.25	152.29	128.08	-0.72	-5.6
162.35	152.39	128.083	-0.65	-5.55
162.45	152.49	128.086	-0.62	-5.47
162.55	152.59	128.09	-0.63	-5.43
162.65	152.69	128.093	-0.71	-5.32
162.75	152.79	128.097	-0.6	-5.52
162.85	152.89	128.1	-0.68	-5.33
162.95	152.99	128.103	-0.72	-5.39
163.05	153.09	128.107	-0.64	-5.41
163.15	153.19	128.11	-0.64	-5.42
163.25	153.29	128.113	-0.63	-5.56
163.35	153.39	128.116	-0.64	-5.33
163.45	153.49	128.118	-0.58	-5.36
163.55	153.59	128.121	-0.7	-5.23
163.65	153.69	128.124	-0.65	-5.51
163.75	153.79	128.127	-0.59	-5.41
163.85	153.89	128.131	-0.55	-5.39
163.95	153.99	128.134	-0.66	-5.33
164.05	154.09	128.137	-0.57	-5.49
164.15	154.19	128.14	-0.55	-5.54
164.25	154.29	128.143	-0.6	-5.45
164.35	154.39	128.146	-0.66	-5.54
164.45	154.49	128.15	-0.63	-5.43
164.55	154.59	128.153	-0.62	-5.46
164.65	154.69	128.156	-0.53	-5.39
164.75	154.79	128.159	-0.57	-5.4
164.85	154.89	128.163	-0.61	-5.39
164.95	154.99	128.166	-0.58	-5.5
165.05	155.09	128.17	-0.61	-5.45
165.15	155.19	128.174	-0.52	-5.46
165.25	155.29	128.178	-0.5	-5.41
165.35	155.39	128.182	-0.44	-5.49
165.45	155.49	128.186	-0.47	-5.48
165.55	155.59	128.19	-0.45	-5.32
165.65	155.69	128.194	-0.44	-5.47
165.75	155.79	128.198	-0.47	-5.41
165.85	155.89	128.202	-0.48	-5.43
165.95	155.99	128.207	-0.49	-5.64
166.05	156.09	128.211	-0.42	-5.45
166.15	156.19	128.215	-0.39	-5.48
166.25	156.29	128.22	-0.39	-5.47
166.35	156.39	128.225	-0.33	-5.38
166.45	156.49	128.229	-0.26	-5.27
166.55	156.59	128.232	-0.33	-5.42
166.65	156.69	128.238	-0.31	-5.33
166.75	156.79	128.244	-0.35	-5.66
166.85	156.89	128.249	-0.4	-5.62
166.95	156.99	128.255	-0.42	-5.44
167.05	157.09	128.26	-0.41	-5.44
167.15	157.19	128.265	-0.41	-5.53
167.25	157.29	128.27	-0.41	-5.49
167.35	157.39	128.275	-0.31	-5.41
167.45	157.49	128.28	-0.26	-5.45
167.55	157.59	128.286	-0.29	-5.56
167.65	157.69	128.293	-0.28	-5.42
167.75	157.79	128.299	-0.39	-5.29
167.85	157.89	128.304	-0.27	-5.45
167.95	157.99	128.31	-0.35	-5.26
168.05	158.09	128.316	-0.41	-5.29
168.15	158.19	128.322	-0.28	-5.46
168.25	158.29	128.327	-0.27	-5.38
168.35	158.39	128.333	-0.33	-5.38
168.45	158.49	128.338	-0.39	-5.41
168.55	158.59	128.344	-0.29	-5.44
168.65	158.69	128.35	-0.37	-5.51
168.75	158.79	128.355	-0.44	-5.37
168.85	158.89	128.36	-0.35	-5.02
168.95	158.99	128.364	-0.34	-5.45
169.05	159.09	128.367	-0.45	-5.52
169.15	159.19	128.371	-0.28	-5.38
169.25	159.29	128.377	-0.36	-5.35
169.35	159.39	128.384	-0.36	-5.44
169.45	159.49	128.388	-0.39	-5.44
169.55	159.59	128.392	-0.29	-5.43
169.65	159.69	128.395	-0.3	-5.42
169.75	159.79	128.398	-0.37	-5.39
169.85	159.89	128.401	-0.4	-5.3
169.95	159.99	128.405	-0.35	-5.37
170.05	160.09	128.408	-0.38	-5.33
170.15	160.19	128.41	-0.53	-5.19
170.25	160.29	128.411	-0.48	-5.3
170.35	160.39	128.413	-0.51	-5.44
170.45	160.49	128.414	-0.52	-5.52
170.55	160.59	128.415	-0.4	-5.47
170.65	160.69	128.416	-0.48	-5.45
170.75	160.79	128.416	-0.39	-5.26
170.85	160.89	128.417	-0.46	-5.47
170.95	160.99	128.417	-0.39	-5.44
171.05	161.09	128.418	-0.26	-5.55
171.15	161.19	128.419	-0.37	-5.28
171.25	161.29	128.42	-0.27	-5.3
171.35	161.39	128.421	-0.29	-5.35
171.45	161.49	128.421	-0.31	-5.35
171.55	161.59	128.422	-0.29	-5.18
171.65	161.69	128.423	-0.27	-5.3
171.75	161.79	128.424	-0.28	-5.38
171.85	161.89	128.425	-0.3	-5.29
171.95	161.99	128.426	-0.3	-5.36
172.05	162.09	128.428	-0.33	-5.31
172.15	162.19	128.429	-0.38	-5.12
172.25	162.29	128.43	-0.34	-5.35
172.35	162.39	128.43	-0.35	-5.31
172.45	162.49	128.432	-0.44	-5.43
172.55	162.59	128.433	-0.38	-5.46
172.65	162.69	128.434	-0.39	-5.56
172.75	162.79	128.435	-0.41	-4.99
172.85	162.89	128.436	-0.42	-5.36
172.95	162.99	128.437	-0.33	-5.38
173.05	163.09	128.437	-0.4	-5.46
173.15	163.19	128.438	-0.44	-5.43
173.25	163.29	128.439	-0.5	-5.44
173.35	163.39	128.44	-0.55	-5.45
173.45	163.49	128.442	-0.49	-5.37
173.55	163.59	128.443	-0.48	-5.51
173.65	163.69	128.444	-0.43	-5.41
173.75	163.79	128.445	-0.44	-5.29
173.85	163.89	128.446	-0.4	-5.25
173.95	163.99	128.447	-0.3	-5.4
174.05	164.09	128.448	-0.42	-5.43
174.15	164.19	128.449	-0.37	-5.41
174.25	164.29	128.45	-0.45	-5.41
174.35	164.39	128.45	-0.48	-5.29
174.45	164.49	128.451	-0.33	-5.37
174.55	164.59	128.452	-0.5	-5.57
174.65	164.69	128.452	-0.37	-5.44
174.75	164.79	128.453	-0.37	-5.41
174.85	164.89	128.454	-0.4	-5.41
174.95	164.99	128.455	-0.43	-5.37
175.05	165.09	128.455	-0.34	-5.46
175.15	165.19	128.456	-0.43	-5.4
175.25	165.29	128.457	-0.35	-5.32
175.35	165.39	128.457	-0.28	-5.4
175.45	165.49	128.458	-0.39	-5.52
175.55	165.59	128.459	-0.57	-5.22
175.65	165.69	128.459	-0.45	-5.37
175.75	165.79	128.46	-0.25	-5.39
175.85	165.89	128.46	-0.82	-5.51
175.95	165.99	128.46	-0.4
176.05	166.09	128.46	-0.29	-5.57
176.15	166.19	128.461	-0.37	-5.37
176.25	166.29	128.462	-0.36	-5.28
176.35	166.39	128.463	-0.25	-5.43
176.45	166.49	128.464	-0.27	-5.4
176.55	166.59	128.465	-0.29	-5.5
176.65	166.69	128.466	-0.39
176.75	166.79	128.467	-0.21	-5.39
176.85	166.89	128.468	-0.17	-5.46
176.95	166.99	128.469	-0.24	-5.31
177.05	167.09	128.469	-0.21	-5.34
177.15	167.19	128.47	-0.03	-5.15
177.25	167.29	128.47	-0.02	-5.33
177.35	167.39	128.471	0.06	-5.14
177.45	167.49	128.472	0.12	-5.34
177.55	167.59	128.472	-0.05	-5.08
177.65	167.69	128.473	0.15	-5.17
177.75	167.79	128.474	0.03	-5.18
177.85	167.89	128.475	-0.16	-5.08
177.95	167.99	128.475	-0.03	-5.33
178.05	168.09	128.476	-0.15	-5.35
178.15	168.19	128.476	-0.18	-5.41
178.25	168.29	128.477	-0.12	-5.01
178.35	168.39	128.478	-0.11	-5.35
178.45	168.49	128.479	-0.14	-5.19
178.55	168.59	128.479	-0.18	-5.25
178.65	168.69	128.48	-0.18	-5.41
178.75	168.79	128.48	-0.22	-5.29
178.85	168.89	128.481	-0.11	-5.48
178.95	168.99	128.482	-0.11	-5.65
179.05	169.09	128.482	-0.01	-5.41
179.15	169.19	128.483	-0.42	-5.31
179.25	169.29	128.483	-0.26	-5.64
179.35	169.39	128.484	-0.23	-5.44
179.45	169.49	128.484	-0.21	-5.25
179.55	169.59	128.485	-0.21	-5.35
179.65	169.69	128.486	-0.06	-5.37
179.75	169.79	128.486	-0.15	-5.54
179.85	169.89	128.487	-0.12	-5.26
179.95	169.99	128.488	0.03	-5.23
180.05	170.09	128.488	-0.06	-5.13
180.15	170.19	128.489	-0.14	-5.23
180.36	170.4	128.49	-0.09	-5.55
181.36	171.4	128.496	-0.23	-5.74
182.85	172.9	128.508	-0.17	-5.73
183.85	173.9	128.514	-0.36	-5.7
185.35	175.39	128.523	-0.09	-5.77
186.85	176.89	128.533	-0.25	-5.78
188.35	178.39	128.545	-0.03	-5.43
189.35	179.39	128.552	-0.14	-5.59
191.35	181.39	128.565	-0.14	-5.68
192.84	182.89	128.575	-0.19	-5.72
194.36	184.4	128.584	-0.2	-5.75
195.36	185.4	128.59	-0.04	-5.49
196.36	186.4	128.595	0.1	-5.51
197.36	187.4	128.6	-0.25	-5.55
198.36	188.4	128.607	-0.32	-5.59
199.36	189.4	128.613	-0.13	-5.49
200.36	190.4	128.622	-0.06	-5.69
201.36	191.4	128.628	-0.2	-5.71
202.36	192.4	128.633	-0.08	-5.45
203.35	193.4	128.642	0.26	-5.39
203.85	193.9	128.645	0.43	-5.46
205.35	195.4	128.657	0.25	-5.59
205.85	195.9	128.66	0.16	-5.27
206.85	196.9	128.666	0.17	-5.19
208.85	198.9	128.679	0.07	-5.41
209.85	199.9	128.685	0.13	-5.43
210.85	200.89	128.692	0.05	-5.44
211.85	201.89	128.698	0.18	-5.23
212.35	202.39	128.702	0.05	-5.65
213.35	203.39	128.709	0.2	-5.34
214.35	204.39	128.717	0.17	-5.41
215.35	205.39	128.725	0.33	-5.43
216.35	206.39	128.736	0.32	-5.45
217.35	207.39	128.744	0.28	-5.36
218.35	208.39	128.754	0.42	-5.12
219.35	209.39	128.763	0.29	-5.54
220.35	210.39	128.775	0.67	-5.24
221.05	211.09	128.781	0.6	-5.38
221.15	211.19	128.782	0.6	-5.24
221.25	211.29	128.783	0.58	-5.23
221.35	211.39	128.784	0.57	-5.2
221.45	211.49	128.785	0.58	-5.25
221.55	211.59	128.786	0.52	-5.23
221.65	211.69	128.787	0.52	-5.24
221.75	211.79	128.788	0.59	-5.18
221.85	211.89	128.789	0.59	-5.24
221.95	211.99	128.79	0.61	-5.27
222.05	212.09	128.791	0.59	-5.28
222.15	212.19	128.791	0.66	-5.19
222.25	212.29	128.792	0.6	-5.21
222.35	212.39	128.792	0.69	-5.23
222.45	212.49	128.793	0.64	-5.3
222.55	212.59	128.794	0.72	-5.22
222.65	212.69	128.795	0.64	-5.12
222.75	212.79	128.796	0.63	-5.08
222.85	212.89	128.798	0.78	-5.31
222.95	212.99	128.799	0.7	-5.13
223.05	213.09	128.806	0.68	-5.25
223.15	213.19	128.823	0.68	-5.18
223.25	213.29	128.84	0.72	-5.54
223.35	213.39	128.866	0.68	-5.51
223.45	213.49	128.893	0.65	-5.44
223.55	213.59	128.914	0.69	-5.38
223.65	213.69	128.933	0.67	-5.21
223.75	213.79	128.951	0.65	-5.07
223.85	213.89	128.968	0.69	-5.27
223.95	213.99	128.986	0.61	-5.18
224.05	214.09	129.002	0.61	-5.3
224.15	214.19	129.018	0.63	-5.29
224.25	214.29	129.036	0.57	-5.22
224.35	214.39	129.054	0.6	-5.47
224.45	214.49	129.07	0.54	-5.07
224.55	214.59	129.086	0.55	-5.29
224.65	214.69	129.102	0.47	-5.21
224.75	214.79	129.118	0.56	-5.33
224.85	214.89	129.135	0.57	-5.26
224.95	214.99	129.15	0.48	-5.24
225.05	215.09	129.166	0.55	-5.26
225.15	215.19	129.182	0.47	-5.15
225.25	215.29	129.198	0.49	-5.33
225.35	215.39	129.214	0.37	-5.31
225.45	215.49	129.228	0.45	-5.37
225.55	215.59	129.242	0.39	-5.34
225.65	215.69	129.259	0.33	-5.12
225.75	215.79	129.276	0.38	-5.68
225.85	215.89	129.292	0.35	-5.5
225.95	215.99	129.308	0.33	-5.42
226.05	216.09	129.324	0.38	-5.51
226.15	216.19	129.34	0.3	-5.48
226.25	216.29	129.356	0.35	-5.37
226.35	216.39	129.373	0.33	-5.33
226.45	216.49	129.39	0.34	-5.3
226.55	216.59	129.41	0.34	-5.36
226.65	216.69	129.431	0.4	-5.63
226.75	216.79	129.452	0.31	-5.55
226.85	216.89	129.475	0.36	-5.66
226.95	216.99	129.498	0.38	-5.43
227.05	217.09	129.518	0.34	-5.53
227.15	217.19	129.538	0.38	-5.54
227.25	217.29	129.556	0.37	-5.5
227.35	217.39	129.574	0.38	-5.62
227.45	217.49	129.586	0.35	-5.35
227.55	217.59	129.593	0.39	-5.44
227.65	217.69	129.599	0.42	-5.52
227.75	217.79	129.604	0.42	-5.43
227.85	217.89	129.609	0.45	-5.53
227.95	217.99	129.613	0.46	-5.43
228.05	218.09	129.617	0.39	-5.35
228.15	218.19	129.621	0.42	-5.26
228.25	218.29	129.624	0.46	-5.42
228.35	218.39	129.628	0.48	-5.62
228.45	218.49	129.631	0.42	-5.39
228.55	218.59	129.635	0.45	-5.34
228.65	218.69	129.639	0.47	-5.4
228.75	218.79	129.642	0.45	-5.39
228.85	218.89	129.646	0.54	-5.38
228.95	218.99	129.65	0.52	-5.17
229.05	219.09	129.654	0.56	-5.43
229.15	219.19	129.659	0.52	-5.22
229.25	219.29	129.663	0.48	-5.14
229.35	219.39	129.669	0.56	-5.35
229.45	219.49	129.674	0.58	-5.3
229.55	219.59	129.681	0.59	-5.39
229.65	219.69	129.688	0.53	-5.37
229.75	219.79	129.697	0.61	-5.42
229.85	219.89	129.71	0.52	-5.33
229.95	219.99	129.723	0.59	-5.42
230.05	220.09	129.738	0.56	-5.44
230.15	220.19	129.752	0.61	-5.34
230.25	220.29	129.767	0.6	-5.15
230.35	220.39	129.783	0.72	-5.16
230.45	220.49	129.8	0.7	-5.14
230.55	220.59	129.819	0.73	-5.18
230.65	220.69	129.837	0.75	-5.29
230.75	220.79	129.853	0.66	-5.18
230.85	220.89	129.87	0.76	-5.06
230.95	220.99	129.887	0.71	-5.11
231.05	221.09	129.904	0.72	-4.93
231.15	221.19	129.921	0.92	-5.22
231.25	221.29	129.937	0.89	-5.16
231.35	221.39	129.954	0.95	-4.94
231.45	221.49	129.974	0.93	-5.04
231.55	221.59	129.994	0.97	-5.1
231.65	221.69	130.014	0.95	-4.99
231.75	221.79	130.034	0.86	-4.89
231.85	221.89	130.056	0.82	-4.95
231.95	221.99	130.078	0.86	-4.83
232.05	222.09	130.102	0.83	-4.9
232.15	222.19	130.127	0.74	-4.81
232.25	222.29	130.153	0.9	-4.93
232.35	222.39	130.184	0.97	-4.86
232.45	222.49	130.216	1.02	-5.04
232.55	222.59	130.24	0.93	-4.81
232.65	222.69	130.259	0.94	-5.02
232.75	222.79	130.278	0.98	-4.81
232.85	222.89	130.298	1.06	-5.11
232.95	222.99	130.318	1.02	-4.91
233.05	223.09	130.342	1.18	-4.97
233.15	223.19	130.366	1.13	-5.04
233.25	223.29	130.39	1.05	-5.02
233.35	223.39	130.415	1.24	-4.8
233.45	223.49	130.44	1.32	-4.83
233.55	223.59	130.466	1.36	-4.94
233.65	223.69	130.493	1.4	-4.87
233.75	223.79	130.526	1.5	-4.88
233.85	223.89	130.56	1.54	-4.87
233.95	223.99	130.601	1.57	-4.89
234.05	224.09	130.646	1.52	-4.87
234.15	224.19	130.69	1.54	-4.81
234.25	224.29	130.734	1.49	-4.67
234.35	224.39	130.778	1.41	-4.64
234.45	224.49	130.816	1.41	-4.86
234.55	224.59	130.854	1.43	-4.7
234.65	224.69	130.891	1.39	-4.81
234.75	224.79	130.927	1.43	-4.88
234.85	224.89	130.961	1.37	-4.94
234.95	224.99	130.994	1.58	-4.91
235.05	225.09	131.026	1.4	-4.68
235.15	225.19	131.057	1.39	-4.88
235.25	225.29	131.087	1.32	-4.65
235.35	225.39	131.119	1.53	-4.85
235.45	225.49	131.151	1.83	-4.64
235.55	225.59	131.188	1.84	-4.84
235.65	225.69	131.228	1.93	-4.66
235.75	225.79	131.278	1.98	-4.91
235.85	225.89	131.357	2.09	-4.98
235.95	225.99	131.436	2.15	-4.73
236.05	226.09	131.514	2.18	-5.08
236.15	226.19	131.593	2.07	-4.65
236.25	226.29	131.666	2.16	-4.96
236.35	226.39	131.737	1.97	-4.72
236.45	226.49	131.808	1.97	-4.81
236.55	226.59	131.878	1.86	-4.81
236.65	226.69	131.948	1.87	-4.63
236.75	226.79	132.015	1.78	-4.3
236.85	226.89	132.082	1.75	-4.37
236.95	226.99	132.153	1.73	-4.49
237.05	227.09	132.225	1.66	-4.27
237.15	227.19	132.31	1.73	-4.36
237.25	227.29	132.418	2.14	-4.43
237.35	227.39	132.527	1.8	-3.99
237.45	227.49	132.659	1.9	-3.7
237.55	227.59	132.791	2.1	-3.9
237.65	227.69	132.895	2.03	-3.41
237.75	227.79	132.991	2.12	-3.72
237.85	227.89	133.083	2.02	-3.54
237.95	227.99	133.17	1.97	-3.47
238.05	228.09	133.259	2.09	-3.37
238.15	228.19	133.361	2.12	-3.25
238.25	228.29	133.463	2.12	-3.23
238.35	228.39	133.574	2.23	-3.31
238.45	228.49	133.688	2.25	-3.3
238.55	228.59	133.826	2.29	-3.19
238.65	228.69	133.986	2.24	-3.06
238.75	228.79	134.14	2.32	-3.16
238.85	228.89	134.275	2.28	-3.38
238.95	228.99	134.41	1.97	-3.1
239.05	229.09	134.556	2.2	-3.24
239.15	229.19	134.705	2.29	-3.08
239.25	229.29	134.869	2.16	-3.04
239.35	229.39	135.044	2.27	-2.9
239.45	229.49	135.232	2.19	-3.2
239.55	229.59	135.455	2.18	-3.18
239.65	229.69	135.677	2.33	-3
239.75	229.79	135.941	2.41	-2.76
239.85	229.89	136.207	2.54	-2.47
239.95	229.99	136.515	2.31	-2.47
240.05	230.09	136.845	2.39	-2.61
240.15	230.19	137.132	2.6	-2.98
240.25	230.29	137.341	2.61	-2.82
240.35	230.39	137.548	2.55	-2.74
240.45	230.49	137.696	2.38	-3.16
240.55	230.59	137.845	2.31	-2.89
240.65	230.69	137.988	2.14	-3
240.75	230.79	138.129	1.89	-2.66
240.85	230.89	138.284	2.07	-2.52
240.95	230.99	138.46	2.34	-2.57
241.05	231.09	138.637	2.09	-2.42
241.15	231.19	138.812	2.3	-2.66
241.25	231.29	138.988	2.33	-3
241.35	231.39	139.149	2.13	-2.62
241.45	231.49	139.306	1.93	-3.15
241.55	231.59	139.464	1.93	-2.94
241.65	231.69	139.624	2.27	-2.67
241.75	231.79	139.789	2.33	-2.34
241.85	231.89	139.98	2.44	-2.59

## Sheet: CC7 data
CC7 depth	Stack depth	CC7 age	CC7 d13C (‰)	CC7 d18O (‰)
114.65	106.3	121.308	0.46	-3.31
114.75	106.33	121.358	0.12	-3.05
114.85	106.36	121.402	-0.34	-3.47
114.95	106.39	121.446	-0.66	-3.75
115.05	106.42	121.489	-0.9	-3.79
115.15	106.46	121.535	-1.36	-4.22
115.25	106.49	121.582	-1.37	-4.3
115.35	106.53	121.627	-1.1	-3.9
115.45	106.59	121.675	-1.07	-3.87
115.55	106.64	121.724	-1.06	-3.91
115.65	106.67	121.769	-1.07	-3.64
115.75	106.71	121.811	-1.04	-3.84
115.85	106.75	121.852	-0.93	-3.99
115.95	106.79	121.892	-0.79	-4.08
116.05	106.82	121.929	-0.97	-4.01
116.15	106.87	121.963	-1.12	-4.03
116.25	106.91	121.996	-1	-4.1
116.35	106.94	122.028	-1.55	-4.22
116.45	106.98	122.062	-1.61	-4.49
116.55	107.02	122.091	-1.75	-4.51
116.65	107.05	122.121	-1.75	-4.6
116.75	107.15	122.152	-1.88	-4.39
116.85	107.32	122.182	-1.81	-4.69
116.95	107.54	122.205	-1.77	-4.72
117.05	107.71	122.234	-1.64	-4.56
117.15	107.88	122.262	-1.96	-4.44
117.25	108.08	122.292	-1.68	-4.61
117.35	108.29	122.324	-2.06	-4.73
117.45	108.45	122.352	-1.74	-4.54
117.55	108.51	122.379	-1.98	-4.78
117.65	108.64	122.406	-2.1	-4.85
117.75	108.83	122.434	-1.74	-4.63
117.85	109.01	122.463	-1.82	-4.37
117.95	109.17	122.487	-1.81	-4.69
118.05	109.36	122.514	-1.86	-4.46
118.15	109.52	122.54	-2.09	-4.63
118.25	109.6	122.571	-1.91	-4.68
118.35	109.73	122.601	-1.85	-4.77
118.45	109.85	122.632	-1.95	-4.53
118.55	109.97	122.659	-1.66	-4.65
118.65	110.06	122.684	-1.96	-4.74
118.75	110.22	122.712	-1.17	-4.15
118.85	110.39	122.742	-2.08	-4.71
118.95	110.46	122.771	-1.86	-4.8
119.05	110.53	122.799	-2.06	-4.56
119.15	110.65	122.831	-2.09	-4.65
119.25	110.73	122.861	-1.5	-4.14
119.35	110.77	122.893	-1.24	-4.37
119.45	110.84	122.925	-2.22	-4.62
119.55	110.95	122.96	-2.28	-4.63
119.65	111.06	122.996	-2.27	-4.79
119.75	111.18	123.032	-2.32	-5
119.85	111.34	123.069	-2.38	-4.93
119.95	111.75	123.108	-2.36	-4.95
120.05	112.03	123.145	-2.17	-4.97
120.15	112.08	123.182	-1.72	-4.68
120.25	112.27	123.218	-1.35	-4.38
120.35	112.39	123.251	-1.16	-4.12
120.45	112.48	123.278	-1.79	-4.59
120.55	112.53	123.3	-1.28	-4.28
120.65	112.73	123.334	-1.22	-4.22
120.75	112.78	123.348	-1.4	-4.28
120.85	112.92	123.356	-1.55	-4.56
120.95	113.03	123.36	-1.59	-4.86
121.05	113.08	123.363	-1.5	-4.39
121.15	113.13	123.366	-1.47	-4.54
121.25	113.23	123.374	-1.38	-4.59
121.35	113.28	123.383	-1.12	-4.43
121.45	113.38	123.388	-1.1	-4.23
121.55	113.42	123.389	-1.43	-4.54
121.65	113.53	123.391	-1.37	-4.21
121.75	113.58	123.393	-1.4	-4.54
121.85	113.63	123.395	-1.34	-4.5
121.95	113.7	123.401	-1	-4.35
122.05	113.75	123.41	-1.16	-4.39
122.15	113.88	123.414	-1.37	-4.88
122.25	114.14	123.419	-1.24	-4.57
122.35	114.19	123.427	-1.13	-4.4
122.45	114.3	123.432	-1.27	-4.58
122.55	114.4	123.434	-1.13	-4.3
122.65	114.51	123.435	-1.39	-4.33
122.75	114.56	123.437	-1.22	-4.49
122.85	114.7	123.444	-1.29	-4.37
122.95	114.89	123.45	-1.28	-4.18
123.05	115.02	123.452	-1.47	-4.75
123.15	115.2	123.454	-1.72	-4.74
123.25	115.29	123.457	-1.43	-4.37
123.35	115.49	123.46	-1.33	-4.79
123.45	115.71	123.463	-1.24	-4.41
123.55	115.85	123.468	-1.62	-4.9
123.65	116.03	123.472	-1.44	-4.34
123.75	116.26	123.474	-1.47	-4.55
123.85	116.34	123.477	-1.52	-4.51
123.95	116.41	123.48	-1.29	-4.39
124.05	116.48	123.484	-1.3	-4.34
124.15	116.55	123.497	-1.29	-4.44
124.25	116.61	123.504	-1.03	-4.13
124.35	116.92	123.515	-0.78	-4.71
124.45	117.23	123.531	-1	-4.51
124.55	117.54	123.558	-0.8	-4.22
124.65	117.82	123.59	-1.03	-4.59
124.75	118.03	123.633	-0.91	-4.66
124.85	118.22	123.671	-0.83	-4.35
124.95	118.43	123.712	-1.26	-4.58
125.05	118.63	123.756	-0.81	-4.61
125.15	118.84	123.8	-1.06	-4.82
125.25	118.92	123.841	-0.97	-4.53
125.35	119	123.883	-0.77	-4.6
125.45	119.08	123.917	-0.77	-4.47
125.55	119.16	123.952	-0.78	-4.47
125.65	119.25	123.988	-1.01	-4.76
125.75	119.33	124.024	-0.72	-4.5
125.85	119.42	124.058	-1.04	-4.66
125.95	119.5	124.091	-1.26	-4.44
126.05	119.58	124.126	-1.68	-4.63
126.15	119.67	124.158	-0.84	-4.72
126.25	119.74	124.191	-0.85	-4.55
126.35	119.83	124.223	-0.62	-4.37
126.45	119.91	124.252	-1	-4.65
126.55	119.99	124.283	-0.97	-4.87
126.65	120.04	124.315	-0.87	-4.62
126.75	120.08	124.344	-0.78	-4.53
126.85	120.12	124.375	-0.8	-4.53
126.95	120.16	124.404	-0.72	-4.49
127.05	120.21	124.434	-0.58	-4.53
127.15	120.25	124.463	-0.52	-4.68
127.25	120.3	124.495	-0.63	-4.69
127.35	120.34	124.524	-0.47	-4.52
127.45	120.38	124.554	-0.59	-4.7
127.55	120.42	124.583	-0.74	-4.92
127.65	120.47	124.614	-0.55	-4.45
127.75	120.5	124.646	-0.58	-4.63
127.85	120.55	124.675	-0.8	-4.73
127.95	120.59	124.705	-0.66	-4.54
128.05	120.64	124.735	-0.58	-4.28
128.15	120.67	124.765	-0.17	-4.12
128.25	120.79	124.796	-0.04	-4.26
128.35	120.9	124.828	-0.26	-4.82
128.45	121.02	124.856	-0.27	-4.51
128.55	121.14	124.885	-0.37	-4.62
128.65	121.24	124.921	-0.18	-4.19
128.75	121.34	124.952	-0.08	-4.44
128.85	121.43	124.981	-0.06	-4.56
128.95	121.51	125.011	-0.08	-4.74
129.05	121.6	125.042	-0.13	-4.61
129.15	121.68	125.074	-0.18	-4.59
129.25	121.77	125.107	-0.11	-4.65
129.35	121.86	125.143	-0.1	-4.43
129.45	121.95	125.18	-0.19	-4.62
129.55	122.07	125.216	-0.15	-4.75
129.65	122.21	125.254	-0.12	-4.7
129.75	122.37	125.294	-0.19	-4.82
129.85	122.52	125.335	-0.2	-4.71
129.95	122.68	125.377	-0.13	-4.68
130.05	122.84	125.422	-0.02	-4.39
130.15	122.85	125.465	0.02	-4.6
130.25	122.92	125.504	-0.01	-4.74
130.35	122.97	125.532	-0.04	-4.62
130.45	123	125.552	-0.06	-4.77
130.55	123.04	125.565	-0.14	-4.49
130.65	123.09	125.571	-0.36	-4.86
130.75	123.14	125.572	-0.6	-4.81
130.85	123.17	125.572	-0.58	-5.1
130.95	123.32	125.572	-0.47	-4.93
131.05	123.5	125.572	-0.58	-4.66
131.15	123.7	125.572	-0.46	-5.11
131.25	123.95	125.573	-0.34	-5.01
131.35	124.14	125.573	-0.3	-4.88
131.45	124.31	125.573	-0.36	-4.96
131.55	124.51	125.573	-0.37	-4.95
131.65	124.77	125.573	-0.48	-4.94
131.75	125.05	125.573	-0.56	-5.32
131.85	125.09	125.573	-0.6	-5.26
131.95	125.25	125.573	-0.66	-4.98
132.05	125.31	125.573	-0.67	-5.15
132.15	125.37	125.573	-0.87	-5.11
132.25	125.44	125.573	-0.47	-5.12
132.35	125.51	125.573	-0.41	-5.1
132.45	125.56	125.573	-0.4	-4.8
132.55	125.63	125.573	-0.39	-5.15
132.65	125.71	125.573	-0.3	-4.86
132.75	125.77	125.573	-0.48	-5.05
132.85	125.83	125.573	-0.16	-4.72
132.95	125.89	125.573	-0.09	-4.92
133.05	125.98	125.573	-0.07	-4.78
133.15	126.15	125.574	-0.13	-5.11
133.25	126.3	125.574	-0.06	-4.67
133.35	126.4	125.574	-0.3	-4.7
133.45	126.48	125.574	-0.45	-4.95
133.55	126.57	125.574	-0.23	-4.94
133.65	126.68	125.574	-0.24	-4.86
133.75	126.75	125.574	-0.43	-5.12
133.85	126.82	125.574	-0.65	-5.07
133.95	126.91	125.574	-0.57	-5.04
134.05	126.97	125.574	-0.44	-5.05
134.15	127.04	125.574	-0.4	-4.85
134.25	127.1	125.574	-0.37	-4.92
134.35	127.16	125.574	-0.48	-5.09
134.45	127.22	125.574	-0.56	-5.08
134.55	127.28	125.574	-0.47	-4.84
134.65	127.31	125.574	-0.56	-5.01
134.75	127.38	125.574	-0.81	-4.92
134.85	127.44	125.574	-0.7	-4.75
134.95	127.49	125.574	-0.67	-4.73
135.05	127.54	125.574	-0.75	-4.99
135.15	127.6	125.574	-0.79	-4.75
135.25	127.67	125.574	-0.8	-5
135.35	127.84	125.574	-0.7	-5.03
135.45	127.98	125.575	-0.69	-5.09
135.55	128.1	125.575	-0.6	-4.83
135.65	128.25	125.575	-0.64	-5.11
135.75	128.42	125.575	-0.74	-4.96
135.85	128.57	125.575	-0.64	-4.96
135.95	128.72	125.575	-0.62	-4.88
136.05	128.87	125.575	-0.52	-4.95
136.15	129.01	125.575	-0.45	-5.01
136.25	129.07	125.575	-0.55	-5.07
136.35	129.16	125.575	-0.58	-5.13
136.45	129.28	125.575	-0.81	-5.11
136.55	129.37	125.575	-0.66	-5.18
136.65	129.44	125.575	-0.63	-4.93
136.75	129.46	125.575	-0.73	-5.17
136.85	129.47	125.575	-0.73	-5.12
136.95	129.48	125.576	-0.78	-4.95
137.05	129.5	125.576	-0.85	-5.02
137.15	129.51	125.577	-0.91	-5.14
137.25	129.53	125.579	-0.96	-5.16
137.35	129.54	125.579	-0.89	-5.04
137.45	129.55	125.579	-0.77	-4.87
137.55	129.57	125.582	-0.35	-4.87
137.65	129.6	125.588	-0.71	-5.06
137.75	129.61	125.591	-0.87	-5
137.85	129.65	125.592	-1.06	-5.07
137.95	129.7	125.596	-0.98	-5.04
138.05	129.73	125.608	-0.93	-5.01
138.15	129.79	125.617	-1.07	-4.96
138.25	129.82	125.621	-0.88	-4.95
138.35	129.92	125.631	-1.07	-5.1
138.45	130	125.635	-0.99	-5.07
138.55	130.1	125.637	-0.88	-4.9
138.65	130.19	125.642	-0.7	-4.94
					hiatus
138.75	133.4	126.406	0.39	-4.49
138.85	133.51	126.44	0.94	-4.49
138.95	133.62	126.521	1.38	-4.38
139.05	133.73	126.606	1.38	-4.57
139.15	133.84	126.708	1.56	-4.39
139.25	133.95	126.841	1.53	-4.34
139.35	134.06	126.911	1.44	-4.71
139.45	134.17	126.999	1.26	-4.53
139.55	134.27	127.099	1.33	-4.37
139.65	134.38	127.21	1.3	-4.78
139.75	134.49	127.29	1.21	-4.23
139.85	134.6	127.359	1.36	-4.72
139.95	134.71	127.395	1.39	-4.54
140.05	134.82	127.419	1.28	-4.31
140.15	134.93	127.443	1.01	-4.32
140.25	135.04	127.471	1.21	-4.7
140.35	135.15	127.5	1.14	-4.64
140.45	135.26	127.525	0.95	-4.52
140.55	135.37	127.54	1.04	-4.68
140.65	135.48	127.564	0.95	-4.48
140.75	135.59	127.585	0.91	-4.51
140.85	135.7	127.606	0.93	-4.8
140.95	135.81	127.632	0.76	-4.78
141.05	135.92	127.654	1.05	-4.82
141.15	136.02	127.677	0.99	-4.69
141.25	136.13	127.693	1.18	-4.97
141.35	136.24	127.714	0.93
141.45	136.35	127.734	0.97	-4.72
141.55	136.46	127.755	0.95	-4.88
141.65	136.57	127.768	0.91	-4.75
141.75	136.68	127.789	0.78	-4.6
141.85	136.79	127.811	0.72	-4.41
141.95	136.89	127.829	0.72	-4.37
142.05	136.99	127.848	0.86	-4.76
142.15	137.09	127.864	0.96	-4.93
142.25	137.17	127.879	0.89	-4.7
142.35	137.26	127.897	0.9	-4.72
142.45	137.34	127.914	0.99	-4.88
142.55	137.42	127.934	0.95	-4.76
142.65	137.51	127.944	0.98	-4.73
142.75	137.59	127.961	1.04	-4.79
142.85	137.67	127.975	0.98	-4.77
142.95	137.76	127.987	1.08	-4.81
143.05	137.84	128	1.05	-4.78
143.15	137.92	128.02	1.08	-4.83
143.25	138.01	128.041	0.95	-4.74
143.35	138.09	128.06	1.06	-4.74
143.45	138.17	128.081	1.05	-4.7
143.55	138.26	128.097	0.99	-4.69
143.65	138.34	128.115	0.92	-4.68
143.75	138.42	128.134	1.04	-4.86
143.85	138.51	128.151	1.06	-4.75
143.95	138.59	128.168	1	-4.89
144.05	138.67	128.18	1.01	-4.68
144.15	138.76	128.197	1.02	-4.75
144.25	138.84	128.218	1.04	-4.78
144.35	138.92	128.234	1.02	-4.79
144.45	139.01	128.254	1	-4.63
144.55	139.09	128.28	1.06	-4.85
144.65	139.17	128.308	1.03	-4.75
144.75	139.26	128.331	1.04	-4.63
144.85	139.34	128.356	0.98	-4.83
144.95	139.42	128.381	1.03	-4.78
145.05	139.51	128.404	1.07	-4.82
145.15	139.59	128.433	1.11	-4.7
145.25	139.67	128.456	1.07	-4.69
145.35	139.76	128.495	1.09	-4.8
145.45	139.84	128.531	1.11	-4.81
145.55	139.92	128.558	1.13	-4.69
145.65	140	128.592	1.14	-4.73

## Sheet: CC28 data
CC28 depth	Stack depth	CC28 age	CC28 d13C (‰)	CC28 d18O (‰)
48.25	45.6	108	-1.75	-5.05
48.35	45.65	108.007	-1.76	-5.02
48.45	45.68	108.013	-1.69	-4.97
48.55	45.72	108.019	-1.67	-4.89
48.65	45.75	108.025	-1.79	-4.9
48.75	45.81	108.032	-1.72	-4.95
48.85	45.86	108.039	-1.81	-4.94
48.95	45.89	108.046	-1.73	-5.07
49.05	45.95	108.053	-1.79	-4.96
49.15	46	108.061	-1.89	-4.86
49.25	46.03	108.067	-1.85	-4.96
49.35	46.09	108.073	-1.8	-4.93
49.45	46.12	108.08	-1.78	-5.01
49.55	46.16	108.087	-1.84	-4.99
49.65	46.19	108.094	-1.87	-4.88
49.75	46.23	108.101	-1.73	-5.01
49.85	46.26	108.109	-1.69	-4.83
49.95	46.32	108.116	-1.73	-5.01
50.05	46.35	108.124	-1.74	-4.95
50.15	46.39	108.13	-1.8	-4.85
50.25	46.42	108.135	-1.67	-4.88
50.35	46.47	108.142	-1.79	-4.86
50.45	46.49	108.149	-1.76	-4.87
50.55	46.54	108.157	-1.65	-5.12
50.65	46.58	108.165	-1.62	-4.99
50.75	46.62	108.173	-1.62	-4.95
50.85	46.65	108.182	-1.66	-4.91
50.95	46.69	108.191	-1.66	-4.93
51.05	46.72	108.201	-1.58	-4.82
51.15	46.77	108.21	-1.63	-4.8
51.25	46.81	108.22	-1.68	-4.76
51.35	46.84	108.23	-1.59	-4.87
51.45	46.9	108.24	-1.53	-4.87
51.55	46.93	108.251	-1.48	-4.75
51.65	46.97	108.262	-1.45	-4.81
51.75	47	108.272	-1.31	-4.74
51.85	47.04	108.282	-1.32	-4.69
51.95	47.09	108.292	-1.33	-4.65
52.05	47.13	108.303	-1.16	-4.77
52.15	47.16	108.314	-1.15	-4.65
52.25	47.2	108.325	-1.19	-4.6
52.35	47.25	108.335	-1.14	-4.56
52.45	47.3	108.346	-1.12	-4.54
52.55	47.34	108.356	-1.04	-4.52
52.65	47.39	108.37	-1.12	-4.72
52.75	47.41	108.385	-1.17	-4.54
52.85	47.44	108.403	-1.18	-4.57
52.95	47.46	108.42	-1.22	-4.59
53.05	47.48	108.435	-1.28	-4.84
53.15	47.49	108.45	-1.33	-4.78
53.25	47.51	108.463	-1.38	-4.63
53.35	47.53	108.477	-1.41	-4.79
53.45	47.55	108.49	-1.41	-4.76
53.55	47.55	108.502	-1.24	-4.77
53.65	47.57	108.513	-1.46	-4.81
53.75	47.57	108.524	-1.43	-4.75
53.85	47.58	108.536	-1.47	-4.82
53.95	47.6	108.547	-1.46	-4.9
54.05	47.62	108.559	-1.33	-4.86
54.15	47.62	108.571	-1.43	-4.85
54.25	47.64	108.583	-1.49	-4.73
54.35	47.65	108.594	-1.46	-4.89
54.45	47.69	108.605	-1.5	-4.83
54.55	47.71	108.616	-1.5	-4.77
54.65	47.76	108.626	-1.58	-4.68
54.75	47.79	108.639	-1.58	-4.75
54.85	47.83	108.651	-1.6	-4.77
54.95	47.86	108.662	-1.51	-4.84
55.05	47.92	108.672	-1.57	-4.76
55.15	47.97	108.683	-1.57	-4.66
55.25	48	108.694	-1.6	-4.66
55.35	48.06	108.706	-1.57	-4.71
55.45	48.11	108.718	-1.51	-4.71
55.55	48.15	108.731	-1.48	-4.74
55.65	48.16	108.744	-1.49	-4.8
55.75	48.22	108.756	-1.62	-4.67
55.85	48.25	108.77	-1.4	-4.8
55.95	48.3	108.785	-1.53	-4.83
56.05	48.34	108.801	-1.5	-4.82
56.15	48.37	108.818	-1.52	-4.72
56.25	48.41	108.838	-1.62	-4.58
56.35	48.46	108.861	-1.62	-4.6
56.45	48.55	108.888	-1.63	-4.55
56.55	48.61	108.916	-1.61	-4.82
56.65	48.7	108.948	-1.64	-4.53
56.75	48.85	108.982	-1.64	-4.63
56.85	48.96	109.01	-1.58	-4.52
56.95	49.02	109.038	-1.49	-4.4
57.05	49.06	109.067	-1.53	-4.48
57.15	49.09	109.095	-1.45	-4.58
57.25	49.11	109.119	-1.36	-4.31
57.35	49.11	109.141	-1.36	-4.33
57.45	49.13	109.162	-1.31	-4.26
57.55	49.15	109.184	-1.23	-4.23
57.65	49.15	109.208	-1.09	-4.35
57.75	49.17	109.235	-0.97	-4.31
57.85	49.19	109.265	-0.97	-4.15
57.95	49.19	109.296	-0.92	-4.05
58.05	49.22	109.327	-0.72	-4.1
58.15	49.22	109.359	-0.76	-4.09
58.25	49.24	109.39	-0.67	-4.02
58.35	49.26	109.421	-0.74	-3.97
58.45	49.28	109.452	-0.69	-4.01
58.55	49.3	109.486	-0.57	-4.17
58.65	49.36	109.521	-0.51	-3.93
58.75	49.41	109.564	-0.5	-3.86
58.85	49.49	109.608	-0.35	-3.93
58.95	49.52	109.659	-0.16	-3.88
59.05	49.58	109.713	0.19	-3.74
59.15	49.66	109.772	0.24	-3.6
59.25	49.74	109.832	0.46	-3.61
59.35	49.84	109.893	0.49	-3.49
59.45	49.87	109.959	0.61	-3.51
59.55	49.91	110.03	0.74	-3.47
59.65	49.95	110.084	0.72	-3.51
59.75	49.96	110.126	0.67	-3.41
59.85	49.98	110.147	0.69	-3.51
59.95	49.99	110.16	0.65	-3.89
60.05	50.01	110.17	0.67	-3.47
60.15	50.02	110.18	0.43	-3.81
60.25	50.03	110.189	0.34	-3.36
60.35	50.05	110.199	0.39	-3.59
60.45	50.06	110.207	0.33	-3.61
60.55	50.07	110.216	0.31	-3.69
60.65	50.09	110.224	0.22	-3.49
60.75	50.1	110.232	0.18	-3.63
60.85	50.11	110.24	0.2	-3.73
60.95	50.12	110.248	0.05	-3.79
61.05	50.13	110.255	-0.04	-3.58
61.15	50.14	110.263	-0.07	-3.53
61.25	50.16	110.272	0.05	-3.4
61.35	50.17	110.279	-0.25	-3.68
61.45	50.18	110.287	-0.25	-3.38
61.55	50.2	110.295	-0.19	-3.65
61.65	50.21	110.304	-0.21	-3.96
61.75	50.22	110.314	-0.4	-3.46
61.85	50.23	110.324	-0.24	-3.64
61.95	50.24	110.336	-0.34	-3.54
62.05	50.26	110.347	-0.48	-3.75
62.15	50.27	110.357	-0.4	-3.61
62.25	50.29	110.367	-0.69	-3.82
62.35	50.3	110.381	-0.7	-3.8
62.45	50.32	110.395	-0.81	-3.71
62.55	50.33	110.411	-0.94	-3.84
62.65	50.35	110.428	-0.98	-3.89
62.75	50.37	110.448	-0.96	-3.94
62.85	50.39	110.467	-1.04	-4.03
62.95	50.41	110.486	-1.13	-3.97
63.05	50.42	110.504	-1	-3.86
63.15	50.43	110.524	-1.14	-4.05
63.25	50.44	110.542	-1.11	-3.97
63.35	50.46	110.561	-1.17	-4.05
63.45	50.47	110.576	-0.97	-3.94
63.55	50.49	110.591	-1	-3.86
63.65	50.51	110.606	-1.02	-4.03
63.75	50.52	110.62	-1.02	-3.77
63.85	50.54	110.635	-0.82	-3.93
63.95	50.55	110.649	-0.86	-4.04
64.05	50.56	110.665	-0.99	-4.16
64.15	50.58	110.682	-1.21	-3.91
64.25	50.6	110.702	-1.39	-4.06
64.35	50.62	110.723	-1.47	-4.06
64.45	50.63	110.749	-1.53	-4.23
64.55	50.65	110.775	-1.48	-4.24
64.65	50.66	110.804	-1.73	-4.06
64.75	50.67	110.841	-1.61	-4.09
64.85	50.68	110.889	-1.51	-4.16
64.95	50.69	110.957	-1.48	-4.22
65.05	50.71	111.044	-1.5	-4.28
65.15	50.72	111.143	-1.54	-4.17
65.25	50.74	111.25	-1.45	-4.06
65.35	50.76	111.365	-1.42	-4.12
65.45	50.79	111.484	-1.61	-4.05
65.55	50.82	111.6	-1.49	-4.28
65.65	50.84	111.715	-1.45	-4.33
65.75	50.87	111.83	-1.44	-4.24
65.85	50.89	111.945	-1.53	-4.37
65.95	50.92	112.073	-1.67	-3.88
66.05	50.94	112.199	-1.45	-4.28
66.15	50.97	112.316	-1.47	-4.09
66.25	51.01	112.42	-1.56	-4.11
66.35	51.05	112.485	-1.57	-4.16
66.45	51.08	112.541	-1.57	-4.32
66.55	51.11	112.578	-1.6	-4.41
66.65	51.14	112.607	-1.67	-4.13
66.75	51.18	112.625	-1.7	-4.11
66.85	51.22	112.642	-1.77	-4.21
66.95	51.27	112.657	-1.48	-4.08
67.05	51.31	112.672	-1.75	-4.2
67.15	51.36	112.688	-1.83	-4.36
67.25	51.4	112.704	-1.77	-4.34
67.35	51.45	112.72	-1.8	-4.25
67.45	51.59	112.734	-1.68	-4.3
67.55	51.74	112.748	-1.83	-4.31
67.65	51.91	112.76	-1.62	-4.23
67.75	52.12	112.773	-1.63	-4.34
67.85	52.33	112.784	-1.68	-4.35
67.95	52.54	112.796	-1.72	-4.43
68.05	52.75	112.808	-1.79	-4.42
68.15	52.95	112.82	-1.73	-4.4
68.25	53.14	112.832	-1.51	-4.15
68.35	53.3	112.844	-1.71	-4.29
68.45	53.45	112.855	-1.63	-4.36
68.55	53.5	112.866	-1.79	-4.18
68.65	53.54	112.878	-1.66	-4.22
68.75	53.58	112.888	-1.76	-4.41
68.85	53.63	112.898	-1.81	-4.27
68.95	53.68	112.909	-1.78	-4.4
69.05	53.72	112.92	-1.85	-4.32
69.15	53.78	112.932	-1.73	-4.23
69.25	53.83	112.945	-1.82	-4.18
69.35	53.9	112.955	-1.84	-4.44
69.45	53.97	112.966	-1.85	-4.25
69.55	54.04	112.978	-1.8	-4.29
69.65	54.11	112.99
69.75	54.19	113.001	-1.81	-4.34
69.85	54.26	113.012	-1.8	-4.43
69.95	54.34	113.021	-1.88	-4.43
70.05	54.42	113.031	-1.86	-4.45
70.15	54.5	113.042	-1.91	-4.3
70.25	54.58	113.053	-1.82	-4.44
70.35	54.65	113.064	-1.79	-4.34
70.45	54.73	113.075	-1.84	-4.42
70.55	54.81	113.086	-1.77	-4.33
70.65	54.89	113.097	-1.98	-4.4
70.75	54.97	113.107	-1.98	-4.28
70.85	55.06	113.117	-1.95	-4.35
70.95	55.15	113.127	-1.88	-4.54
71.05	55.2	113.138	-1.97	-4.36
71.15	55.26	113.149	-1.96	-4.32
71.25	55.33	113.16	-1.86	-4.39
71.35	55.39	113.172	-1.93	-4.41
71.45	55.45	113.182	-1.87	-4.43
71.55	55.5	113.193	-1.85	-4.48
71.65	55.55	113.205	-1.79	-4.43
71.75	55.6	113.217	-1.85	-4.32
71.85	55.65	113.229	-1.87	-4.41
71.95	55.7	113.242	-1.83	-4.53
72.05	55.75	113.256	-1.69	-4.41
72.15	55.8	113.27	-1.71	-4.22
72.25	55.85	113.285	-1.66	-4.43
72.35	55.97	113.299	-1.5	-4.33
72.45	56.08	113.314	-1.57	-4.4
72.55	56.18	113.329	-1.89	-4.56
72.65	56.28	113.343	-1.77	-4.45
72.75	56.37	113.359	-1.78	-4.44
72.85	56.46	113.376	-1.75	-4.47
72.95	56.54	113.397	-1.68	-4.31
73.05	56.63	113.418	-1.77	-4.22
73.15	56.73	113.458	-1.85	-4.47
73.25	56.83	113.498	-1.78	-4.47
73.35	56.92	113.544	-1.81	-4.52
73.45	56.98	113.59	-1.88	-4.41
73.55	57.05	113.635	-1.87	-4.51
73.65	57.1	113.678	-1.91	-4.27
73.75	57.16	113.718	-1.85	-4.46
73.85	57.2	113.757	-1.92	-4.33
73.95	57.25	113.795	-1.95	-4.47
74.05	57.29	113.831	-1.92	-4.44
74.15	57.34	113.866	-1.83	-4.48
74.25	57.38	113.902	-1.92	-4.52
74.35	57.43	113.939	-1.9	-4.4
74.45	57.47	113.975	-1.88	-4.46
74.55	57.5	114.01	-1.91	-4.18
74.65	57.54	114.047	-1.92	-4.32
74.75	57.58	114.084	-1.86	-4.47
74.85	57.61	114.119	-1.95	-4.17
74.95	57.64	114.153	-1.88	-4.42
75.05	57.67	114.19	-1.82	-4.22
75.15	57.71	114.228	-1.9	-4.47
75.25	57.74	114.265	-1.96	-4.33
75.35	57.78	114.304	-1.82	-4.44
75.45	57.81	114.347	-1.76	-4.5
75.55	57.85	114.395	-1.84	-4.44
75.65	57.9	114.451	-1.81	-4.4
75.75	57.94	114.502	-1.78	-4.53
75.85	57.99	114.544	-1.89	-4.41
75.95	58.04	114.578	-1.84	-4.51
76.05	58.09	114.605	-1.82	-4.5
76.15	58.14	114.627	-1.85	-4.39
76.25	58.19	114.646	-1.75	-4.39
76.35	58.24	114.663	-1.91	-4.36
76.45	58.29	114.681	-1.98	-4.28
76.55	58.34	114.697	-1.93	-4.18
76.65	58.39	114.712	-1.93	-4.33
76.75	58.44	114.726	-1.94	-4.44
76.85	58.49	114.74	-1.95	-4.32
76.95	58.55	114.753	-1.9	-4.35
77.05	58.6	114.765	-1.9	-4.26
77.15	58.65	114.778	-1.89	-4.32
77.25	58.69	114.79	-1.86	-4.25
77.35	58.73	114.803	-1.89	-4.19
77.45	58.77	114.815	-1.88	-4.08
77.55	58.81	114.826	-1.9	-4.09
77.65	58.85	114.836	-1.87	-4
77.75	58.9	114.846	-1.89	-4.05
77.85	58.94	114.857	-1.85	-4.15
77.95	58.99	114.87	-1.79	-4.27
78.05	59.03	114.88	-1.85	-4.07
78.15	59.07	114.889	-1.87	-4.11
78.25	59.11	114.899	-1.83	-4.01
78.35	59.15	114.91	-1.88	-4.14
78.45	59.2	114.92	-1.82	-3.99
78.55	59.25	114.929	-1.92	-4.07
78.65	59.29	114.938	-1.85	-4.18
78.75	59.33	114.948	-1.85	-4.04
78.85	59.37	114.959	-1.74	-4.19
78.95	59.41	114.97	-1.74	-3.86
79.05	59.45	114.981	-1.68	-3.87
79.15	59.48	114.991	-1.62	-3.84
79.25	59.51	115.002	-1.46	-3.94
79.35	59.55	115.012	-1.57	-3.73
79.45	59.58	115.023	-1.56	-3.91
79.55	59.62	115.035	-1.56	-4.01
79.65	59.66	115.047	-1.57	-4.15
79.75	59.7	115.06	-1.58	-4.02
79.85	59.74	115.074	-1.57	-4.03
79.95	59.78	115.088	-1.62	-3.93
80.05	59.81	115.102	-1.63	-3.93
80.15	59.85	115.114	-1.47	-3.93
80.25	59.88	115.125	-1.73	-3.99
80.35	59.91	115.138	-1.69	-4
80.45	59.94	115.152	-1.62	-3.95
80.55	59.97	115.165	-1.65	-4.15
80.65	60	115.179	-1.61	-4.05
80.75	60.03	115.195	-1.68	-4.15
80.85	60.06	115.212	-1.61	-3.96
80.95	60.09	115.228	-1.6	-4.02
81.05	60.12	115.246	-1.59	-4.06
81.15	60.15	115.268	-1.6	-3.94
81.25	60.17	115.286	-1.63	-3.89
81.35	60.2	115.298	-1.6	-3.96
81.45	60.22	115.309	-1.61	-3.96
81.55	60.24	115.318	-1.65	-3.95
81.65	60.27	115.327	-1.64	-3.89
81.75	60.29	115.335	-1.58	-4.2
81.85	60.32	115.342	-1.57	-3.96
81.95	60.35	115.35	-1.58	-3.88
82.05	60.39	115.356	-1.61	-4.15
82.15	60.43	115.362	-1.51	-4
82.25	60.47	115.368	-1.62	-3.79
82.35	60.5	115.374	-1.61	-3.93
82.45	60.54	115.38	-1.75	-3.86
82.55	60.58	115.387	-1.79	-3.92
82.65	60.61	115.392	-1.77	-3.95
82.75	60.65	115.398	-1.9	-3.93
82.85	60.69	115.403	-1.84	-4
82.95	60.72	115.409	-1.81	-4.2
83.05	60.76	115.415	-1.87	-4.05
83.15	60.8	115.421	-1.94	-4.08
83.25	60.84	115.426	-1.99	-4.07
83.35	60.89	115.432	-1.94	-4.2
83.45	60.95	115.437	-1.91	-4.28
83.55	60.97	115.443	-1.89	-4.25
83.65	60.99	115.448	-2.02	-4.26
83.75	61.01	115.454	-1.88	-4.23
83.85	61.03	115.46	-1.84	-4.22
83.95	61.04	115.466	-1.83	-4.09
84.05	61.06	115.471	-1.89	-4.25
84.15	61.08	115.477	-1.89	-4.23
84.25	61.1	115.482	-1.96	-4.29
84.35	61.12	115.487	-1.88	-4.28
84.45	61.14	115.492	-1.89	-4.47
84.55	61.17	115.499	-1.89	-4.11
84.65	61.19	115.505	-1.83	-4.33
84.75	61.21	115.509	-1.99	-4.17
84.85	61.24	115.514	-1.89	-4.19
84.95	61.27	115.521	-1.84	-4.03
85.05	61.3	115.527	-1.62	-4.25
85.15	61.33	115.533	-1.69	-4.11
85.25	61.35	115.539	-1.61	-4.08
85.35	61.38	115.546	-1.56	-4.18
85.45	61.4	115.553	-1.81	-3.85
85.55	61.43	115.56	-1.55	-4.36
85.65	61.46	115.567	-1.42	-4.15
85.75	61.49	115.574	-1.8	-4.01
85.85	61.51	115.582	-1.77	-4.15
85.95	61.54	115.589	-1.85	-3.83
86.05	61.57	115.597	-1.8	-3.68
86.15	61.61	115.605	-1.74	-4.05
86.25	61.64	115.619	-1.65	-4.1
86.35	61.69	115.633	-1.74	-3.82
86.45	61.75	115.648	-1.8	-4.01
86.55	61.8	115.667	-1.81	-3.87
86.65	61.86	115.692	-1.68	-4.16
86.75	61.91	115.717	-1.92	-3.77
86.85	61.96	115.743	-1.82	-4.05
86.95	62.02	115.768	-1.88	-3.99
87.05	62.06	115.791	-1.96	-4.02
87.15	62.1	115.814	-1.76	-4.06
87.25	62.14	115.837	-1.94	-4.01
87.35	62.17	115.859	-1.84	-4.02
87.45	62.21	115.881	-1.88	-3.85
87.55	62.24	115.901	-1.82	-4.05
87.65	62.28	115.922	-1.83	-4.03
87.75	62.32	115.942	-1.86	-4.14
87.85	62.37	115.963	-1.85	-3.87
87.95	62.42	115.982	-1.93	-3.92
88.05	62.47	116.001	-1.76	-3.98
88.15	62.54	116.02	-1.93	-3.96
88.25	62.69	116.038	-1.79	-3.91
88.35	63	116.056	-1.77	-3.99
88.45	63.85	116.073	-1.76	-3.9
88.55	64.22	116.091	-1.72	-4.14
88.65	64.75	116.109	-1.79	-3.98
88.75	64.82	116.126	-1.77	-3.92
88.85	64.92	116.143	-1.72	-4.24
88.95	65.02	116.16	-1.93	-3.96
89.05	65.08	116.177	-1.95	-3.88
89.15	65.15	116.194	-1.77	-4.15
89.25	65.23	116.21	-1.78	-3.81
89.35	65.27	116.225	-1.75	-4.07
89.45	65.33	116.242	-1.82	-4.19
89.55	65.37	116.258	-1.77	-4
89.65	65.4	116.275	-1.87	-3.93
89.75	65.43	116.292	-1.84	-3.96
89.85	65.47	116.308	-1.87	-4.01
89.95	65.53	116.324	-1.73	-3.98
90.05	65.58	116.341	-1.8	-3.99
90.15	65.65	116.356	-1.81	-4.05
90.25	65.75	116.369	-1.83	-3.87
90.35	65.99	116.384	-1.71	-4.06
90.45	66.3	116.4	-1.8	-3.98
90.55	66.48	116.416	-1.71	-4
90.65	66.56	116.432	-1.87	-3.79
90.75	66.81	116.449	-1.77	-4.39
90.85	66.98	116.467	-1.76	-3.96
90.95	67.12	116.482	-1.68	-4.22
91.05	67.29	116.497	-1.65	-4.16
91.15	67.43	116.513	-1.83	-3.93
91.25	67.57	116.529	-1.98	-3.95
91.35	67.71	116.546	-1.63	-4.33
91.45	67.85	116.563	-1.92	-3.84
91.55	68.01	116.581	-1.86	-4.03
91.65	68.16	116.598	-1.77	-4.14
91.75	68.35	116.617	-1.85	-4.04
91.85	68.5	116.635	-1.93	-4.07
91.95	68.69	116.653	-1.88	-3.94
92.05	68.97	116.671	-1.75	-4.02
92.15	69.18	116.688	-1.79	-4.05
92.25	69.36	116.706	-1.92	-4.2
92.35	69.55	116.723	-1.95	-4.06
92.45	69.73	116.741	-1.86	-4.4
92.55	69.78	116.759	-2	-4.07
92.65	69.86	116.778	-2.01	-3.96
92.75	70.04	116.797	-1.97	-4.05
92.85	70.6	116.819	-1.99	-4.15
92.95	71.71	116.841	-2.04	-3.96
93.05	72.73	116.861	-2.05	-4.17
93.15	73.58	116.882	-1.99	-4.1
93.25	74.13	116.903	-2.02	-4.11
93.35	74.28	116.925	-2.02	-4.02
93.45	74.41	116.948	-1.99	-4.09
93.55	74.55	116.971	-1.92	-4.02
93.65	74.78	116.997	-2.04	-4.08
93.75	75.06	117.023	-1.91	-4.16
93.85	75.89	117.049	-2	-3.98
93.95	76.07	117.075	-1.71	-3.87
94.05	76.21	117.102	-2.01	-3.89
94.15	76.38	117.132	-2.07	-3.91
94.25	76.57	117.165	-2.11	-3.85
94.35	76.71	117.191	-1.9	-3.91
94.45	76.79	117.214	-2.04	-3.85
94.55	76.86	117.229	-2.02	-3.86
94.65	76.9	117.243	-1.88	-4
94.75	76.93	117.255	-2.03	-4.01
94.85	76.94	117.267	-1.98	-4.06
94.95	76.96	117.279	-2.05	-3.92
95.05	76.99	117.291	-2.04	-3.95
95.15	77.01	117.303	-2.08	-4.01
95.25	77.03	117.315	-2.04	-4.32
95.35	77.06	117.326	-2.15	-3.99
95.45	77.09	117.336	-1.94	-4.04
95.55	77.11	117.346	-1.9	-3.99
95.65	77.14	117.356	-2.18	-4.11
95.75	77.16	117.365	-2.08	-3.98
95.85	77.19	117.374	-2.02	-3.99
95.95	77.23	117.383	-1.83	-4.12
96.05	77.27	117.392	-1.86	-4.18
96.15	77.3	117.4	-1.96	-4.08
96.25	77.32	117.408	-1.93	-4.06
96.35	77.33	117.415	-1.92	-4.11
96.45	77.35	117.423	-1.96	-3.99
96.55	77.38	117.431	-1.87	-4.31
96.65	77.4	117.438	-2.01	-4.28
96.75	77.43	117.446	-1.88	-4.06
96.85	77.47	117.453	-1.83	-3.98
96.95	77.49	117.461	-1.91	-4.09
97.05	77.52	117.469	-1.86	-4.09
97.15	77.55	117.477	-1.88	-3.98
97.25	77.57	117.484	-1.82	-4.17
97.35	77.61	117.491	-1.9	-4.31
97.45	77.67	117.498	-1.77	-4.15
97.55	77.73	117.505	-1.91	-4.11
97.65	77.77	117.513	-2.01	-4.09
97.75	77.81	117.521	-2.02	-3.96
97.85	77.92	117.528	-1.94	-4.07
97.95	78.05	117.535	-1.96	-4.18
98.05	78.15	117.542	-2.06	-4.07
98.15	78.23	117.549	-1.95	-4.03
98.25	78.34	117.556	-1.98	-4.26
98.35	78.49	117.563	-1.99	-3.97
98.45	78.57	117.571	-1.88	-4.12
98.55	78.63	117.577	-1.93	-4.13
98.65	78.72	117.584	-1.93	-4.09
98.75	78.92	117.591	-1.91	-3.88
98.85	79.09	117.598	-1.77	-4.29
98.95	79.14	117.604	-1.83	-4.05
99.05	79.21	117.611	-1.84	-4.37
99.15	79.38	117.618	-1.89	-3.91
99.25	79.52	117.625	-1.85	-3.89
99.35	79.63	117.631	-1.76	-3.87
99.45	79.78	117.637	-1.68	-4.26
99.55	79.97	117.642	-1.77	-4.16
99.65	80.19	117.648	-1.61	-4.18
99.75	80.24	117.654	-1.66	-4.23
99.85	80.31	117.661	-1.78	-4.17
99.95	80.37	117.667	-1.81	-4.07
100.05	80.44	117.673	-1.85	-4.13
100.15	80.49	117.68	-1.82	-4.16
100.25	80.56	117.686	-1.88	-4.12
100.35	80.6	117.693	-1.78	-4.13
100.45	80.65	117.699	-1.91	-3.99
100.55	80.69	117.706	-1.95	-4.01
100.65	80.73	117.712	-1.8	-4.12
100.75	80.78	117.719	-1.9	-4.01
100.85	80.82	117.726	-1.81	-4.14
100.95	80.88	117.732	-1.84	-4.15
101.05	80.94	117.738	-1.79	-4.24
101.15	81	117.745	-1.79	-4.19
101.25	81.06	117.751	-1.86	-4.17
101.35	81.11	117.757	-1.76	-4.14
101.45	81.21	117.763	-1.76	-4.28
101.55	81.38	117.77	-1.83	-4.21
101.65	81.54	117.777	-1.86	-4.25
101.75	81.63	117.782	-1.77	-4.2
101.85	81.72	117.788	-1.82	-4.14
101.95	81.8	117.795	-1.8	-4.2
102.05	81.85	117.803	-1.78	-4.2
102.15	81.88	117.81	-1.81	-4.31
102.25	81.91	117.818	-1.81	-4.15
102.35	81.93	117.824	-1.84	-4.23
102.45	81.95	117.831	-1.84	-4.22
102.55	81.99	117.838	-1.83	-4.2
102.65	82.03	117.845	-1.86	-4.31
102.75	82.07	117.852	-1.86	-4.24
102.85	82.1	117.858	-1.85	-4.21
102.95	82.12	117.864	-1.92	-4.3
103.05	82.14	117.871	-1.88	-4.27
103.15	82.15	117.878	-1.83	-4.25
103.25	82.17	117.884	-1.92	-4.22
103.35	82.19	117.89	-1.96	-4.36
103.45	82.22	117.897	-1.99	-4.21
103.55	82.25	117.904	-1.91	-4.31
103.65	82.28	117.91	-1.88	-4.41
103.75	82.34	117.917	-1.9	-4.09
103.85	82.4	117.924	-1.95	-4.24
103.95	82.45	117.932	-1.73	-4.29
104.05	82.53	117.94	-2.02	-4.17
104.15	82.66	117.947	-1.78	-4.27
104.25	82.78	117.956	-1.79	-4.12
104.35	82.93	117.964	-1.89	-4.32
104.45	83.05	117.971	-1.64	-4.23
104.55	83.18	117.979	-1.76	-4.28
104.65	83.28	117.988	-1.75	-4.19
104.75	83.42	117.996	-1.66	-4.33
104.85	83.54	118.005	-1.73	-4.26
104.95	83.59	118.013	-1.87	-4.23
105.05	83.63	118.022	-1.8	-4.5
105.15	83.72	118.031	-1.9	-4.24
105.25	83.83	118.041	-2	-4.41
105.35	83.96	118.05	-1.98	-4.19
105.45	84.07	118.059	-1.99	-4.34
105.55	84.2	118.069	-2.05	-4.26
105.65	84.32	118.078	-2	-4.29
105.75	84.45	118.086	-1.99	-4.32
105.85	84.57	118.095	-1.97	-4.35
105.95	84.65	118.105	-1.96	-4.34
106.05	84.74	118.115	-2.01	-4.19
106.15	84.8	118.127	-2.03	-4.23
106.25	84.88	118.138	-1.96	-4.51
106.35	84.96	118.148	-2.02	-4.43
106.45	85.02	118.158	-2	-4.22
106.55	85.11	118.169	-2.01	-4.25
106.65	85.17	118.181	-1.99	-4.25
106.75	85.25	118.195	-1.99	-4.34
106.85	85.34	118.209	-1.95	-4.16
106.95	85.4	118.224	-1.94	-4.32
107.05	85.45	118.237	-1.92	-4.38
107.15	85.5	118.248	-1.97	-4.22
107.25	85.56	118.259	-1.91	-4.38
107.35	85.65	118.27	-1.9	-4.29
107.45	85.75	118.282	-1.86	-4.43
107.55	85.81	118.293	-1.92	-4.21
107.65	85.86	118.305	-1.86	-4.27
107.75	85.91	118.317	-1.8	-4.33
107.85	85.96	118.329	-1.82	-4.24
107.95	86.01	118.341	-1.92	-4.14
108.05	86.07	118.353	-1.94	-4.24
108.15	86.12	118.365	-1.85	-4.27
108.25	86.19	118.377	-1.94	-4.31
108.35	86.24	118.389	-1.9	-4.32
108.45	86.28	118.401	-1.94	-4.22
108.55	86.33	118.413	-1.92	-4.36
108.65	86.37	118.425	-2	-4.16

## Sheet: Individual age models
CC1 depth	CC1 age -2s	CC1 age	CC1 age +2s		CC5 depth	CC5 age -2s	CC5 age	CC5 age +2s		CC7 depth	CC7 age -2s	CC7 age	CC7 age +2s		CC28 depth	CC28 age -2s	CC28 age	CC28 age +2s
18.5669	127.473	128.496	129.286		63.6088	107.28	108.006	109.024		114.678	119.775	121.323	122.375		48.4053	107.196	108.011	108.806
18.607	127.487	128.501	129.286		63.8072	107.674	108.443	109.807		114.726	119.87	121.348	122.385		48.5949	107.21	108.022	108.814
18.6472	127.504	128.504	129.287		64.0055	108.053	108.868	110.109		114.774	119.955	121.369	122.394		48.7845	107.227	108.034	108.826
18.6873	127.523	128.511	129.287		64.2038	108.533	109.326	110.375		114.823	120.036	121.39	122.404		48.9741	107.236	108.048	108.837
18.7275	127.54	128.515	129.288		64.4022	108.992	109.756	110.836		114.871	120.111	121.411	122.412		49.1636	107.251	108.062	108.848
18.7676	127.563	128.519	129.289		64.6005	109.33	110.199	111.238		114.919	120.179	121.433	122.424		49.3532	107.266	108.074	108.856
18.8078	127.58	128.521	129.29		64.7989	109.666	110.596	111.461		114.968	120.252	121.454	122.431		49.5428	107.287	108.086	108.867
18.8479	127.593	128.527	129.29		64.9972	110.052	110.942	111.666		115.016	120.334	121.475	122.438		49.7324	107.297	108.1	108.879
18.8881	127.609	128.532	129.291		65.1955	110.353	111.171	111.816		115.064	120.402	121.496	122.448		49.9219	107.314	108.114	108.891
18.9282	127.623	128.538	129.292		65.3939	110.618	111.372	111.947		115.112	120.455	121.517	122.465		50.1115	107.322	108.128	108.903
18.9684	127.634	128.542	129.292		65.5922	110.807	111.538	112.049		115.161	120.507	121.54	122.474		50.3011	107.339	108.138	108.918
19.0085	127.645	128.546	129.294		65.7905	111.003	111.698	112.196		115.209	120.563	121.562	122.482		50.4907	107.364	108.152	108.926
19.0487	127.657	128.549	129.295		65.9889	111.221	111.859	112.33		115.257	120.605	121.585	122.492		50.6802	107.381	108.167	108.938
19.0888	127.661	128.554	129.296		66.1872	111.357	111.954	112.419		115.306	120.643	121.607	122.502		50.8698	107.396	108.183	108.949
19.1289	127.669	128.558	129.297		66.3855	111.42	111.989	112.459		115.354	120.674	121.629	122.516		51.0594	107.411	108.202	108.964
19.1691	127.679	128.563	129.299		66.5839	111.469	112.019	112.478		115.402	120.711	121.653	122.532		51.2489	107.424	108.22	108.981
19.2092	127.687	128.567	129.299		66.7822	111.501	112.042	112.496		115.451	120.742	121.675	122.544		51.4385	107.443	108.239	108.991
19.2494	127.695	128.573	129.3		66.9806	111.525	112.064	112.521		115.499	120.772	121.7	122.554		51.6281	107.455	108.26	109.006
19.2895	127.704	128.578	129.3		67.1789	111.558	112.085	112.546		115.547	120.798	121.723	122.567		51.8177	107.467	108.279	109.024
19.3297	127.711	128.582	129.303		67.3772	111.584	112.111	112.581		115.596	120.835	121.743	122.576		52.0072	107.48	108.298	109.047
19.3698	127.717	128.586	129.304		67.5756	111.618	112.137	112.625		115.644	120.864	121.767	122.586		52.1968	107.489	108.319	109.067
19.41	127.722	128.59	129.305		67.7739	111.661	112.166	112.654		115.692	120.887	121.785	122.598		52.3864	107.517	108.339	109.092
19.4501	127.725	128.594	129.306		67.9722	111.701	112.2	112.682		115.741	120.927	121.806	122.61		52.5759	107.558	108.359	109.125
19.4903	127.729	128.597	129.307		68.1706	111.747	112.24	112.709		115.789	120.953	121.829	122.626		52.7655	107.593	108.388	109.148
19.5304	127.737	128.601	129.307		68.3689	111.787	112.275	112.745		115.837	120.971	121.847	122.643		52.9551	107.64	108.421	109.16
19.5706	127.744	128.605	129.308		68.5673	111.822	112.311	112.786		115.886	120.988	121.867	122.655		53.1447	107.689	108.449	109.168
19.6107	127.749	128.608	129.308		68.7656	111.861	112.341	112.827		115.934	121.007	121.886	122.671		53.3342	107.733	108.475	109.186
19.6509	127.753	128.611	129.309		68.9639	111.89	112.373	112.861		115.982	121.025	121.906	122.68		53.5238	107.764	108.499	109.197
19.691	127.757	128.614	129.31		69.1623	111.92	112.403	112.889		116.031	121.045	121.923	122.697		53.7134	107.789	108.52	109.21
19.7312	127.764	128.617	129.311		69.3606	111.948	112.435	112.933		116.079	121.067	121.937	122.712		53.903	107.817	108.542	109.221
19.7713	127.771	128.621	129.311		69.5589	111.972	112.464	112.974		116.127	121.086	121.955	122.723		54.0925	107.839	108.564	109.229
19.8115	127.777	128.625	129.312		69.7573	112.003	112.496	113.022		116.175	121.105	121.972	122.736		54.2821	107.865	108.587	109.241
19.8516	127.78	128.628	129.314		69.9556	112.044	112.53	113.073		116.224	121.129	121.988	122.754		54.4717	107.891	108.607	109.252
19.8917	127.784	128.63	129.315		70.1539	112.084	112.576	113.137		116.272	121.149	122.002	122.765		54.6613	107.919	108.627	109.265
19.9319	127.79	128.633	129.316		70.3523	112.127	112.641	113.232		116.32	121.162	122.019	122.782		54.8508	107.936	108.651	109.278
19.972	127.797	128.636	129.317		70.5506	112.206	112.732	113.356		116.369	121.182	122.035	122.793		55.0404	107.959	108.671	109.29
20.0122	127.799	128.638	129.318		70.749	112.293	112.836	113.476		116.417	121.199	122.053	122.81		55.23	107.972	108.692	109.3
20.0523	127.804	128.642	129.318		70.9473	112.378	112.94	113.639		116.465	121.214	122.067	122.821		55.4196	108.002	108.713	109.311
20.0925	127.809	128.644	129.32		71.1456	112.452	113.055	113.783		116.514	121.231	122.08	122.835		55.6091	108.035	108.739	109.333
20.1326	127.813	128.648	129.32		71.344	112.535	113.172	113.962		116.562	121.246	122.095	122.847		55.7987	108.061	108.762	109.347
20.1728	127.819	128.652	129.321		71.5423	112.62	113.291	114.156		116.61	121.266	122.109	122.865		55.9883	108.087	108.791	109.366
20.2129	127.824	128.655	129.321		71.7407	112.693	113.418	114.266		116.659	121.282	122.123	122.878		56.1778	108.113	108.822	109.389
20.2531	127.829	128.658	129.322		71.939	112.779	113.538	114.347		116.707	121.302	122.138	122.89		56.3674	108.16	108.865	109.416
20.2932	127.834	128.662	129.322		72.1373	112.876	113.646	114.401		116.755	121.318	122.154	122.902		56.557	108.271	108.918	109.45
20.3334	127.838	128.665	129.323		72.3357	112.993	113.75	114.487		116.804	121.334	122.168	122.913		56.7466	108.435	108.981	109.47
20.3735	127.842	128.668	129.324		72.534	113.083	113.835	114.555		116.852	121.35	122.183	122.921		56.9361	108.524	109.034	109.494
20.4137	127.846	128.672	129.326		72.7323	113.176	113.916	114.608		116.9	121.363	122.193	122.935		57.1257	108.6	109.09	109.531
20.4538	127.851	128.674	129.329		72.9307	113.256	113.994	114.656		116.949	121.374	122.205	122.953		57.3153	108.664	109.134	109.572
20.494	127.859	128.678	129.33		73.129	113.336	114.073	114.702		116.997	121.394	122.217	122.966		57.5048	108.703	109.173	109.608
20.5341	127.861	128.68	129.33		73.3273	113.416	114.147	114.752		117.045	121.413	122.232	122.98		57.6944	108.746	109.218	109.659
20.5743	127.865	128.684	129.331		73.5257	113.506	114.218	114.812		117.094	121.428	122.246	122.993		57.884	108.803	109.275	109.714
20.6144	127.869	128.688	129.331		73.724	113.596	114.291	114.865		117.142	121.444	122.26	123.013		58.0736	108.861	109.335	109.776
20.6545	127.873	128.692	129.335		73.9223	113.685	114.365	114.918		117.19	121.457	122.274	123.024		58.2632	108.918	109.394	109.839
20.6947	127.877	128.695	129.337		74.1207	113.783	114.441	115.009		117.239	121.471	122.289	123.038		58.4527	108.963	109.453	109.919
20.7348	127.882	128.698	129.338		74.319	113.881	114.523	115.08		117.287	121.49	122.304	123.053		58.6423	109.004	109.518	109.995
20.775	127.889	128.702	129.341		74.5174	113.979	114.608	115.175		117.335	121.502	122.319	123.07		58.8319	109.081	109.599	110.092
20.8151	127.895	128.706	129.343		74.7157	114.069	114.691	115.249		117.383	121.524	122.334	123.085		59.0214	109.152	109.696	110.198
20.8553	127.901	128.709	129.345		74.914	114.165	114.755	115.3		117.432	121.537	122.347	123.095		59.211	109.302	109.808	110.309
20.8954	127.906	128.714	129.347		75.1124	114.226	114.8	115.331		117.48	121.549	122.36	123.108		59.4006	109.387	109.924	110.433
20.9356	127.911	128.716	129.349		75.3107	114.255	114.835	115.347		117.528	121.561	122.373	123.122		59.5902	109.482	110.058	110.615
20.9757	127.916	128.72	129.35		75.5091	114.31	114.882	115.409		117.577	121.573	122.387	123.136		59.7797	109.541	110.138	110.69
21.0159	127.921	128.723	129.351		75.7074	114.463	115.047	115.58		117.625	121.591	122.399	123.15		59.9693	109.575	110.163	110.703
21.056	127.924	128.727	129.352		75.9057	114.628	115.204	115.746		117.673	121.601	122.413	123.162		60.1589	109.602	110.181	110.718
21.0962	127.927	128.732	129.354		76.1041	114.761	115.344	115.921		117.722	121.616	122.426	123.183		60.3484	109.62	110.198	110.734
21.1363	127.933	128.735	129.356		76.3024	114.889	115.49	116.089		117.77	121.632	122.44	123.192		60.538	109.637	110.215	110.755
21.1765	127.935	128.738	129.357		76.5007	114.999	115.642	116.286		117.818	121.657	122.454	123.204		60.7276	109.653	110.231	110.769
21.2166	127.94	128.742	129.36		76.6991	115.13	115.78	116.359		117.867	121.678	122.469	123.221		60.9172	109.668	110.246	110.785
21.2568	127.944	128.747	129.362		76.8974	115.201	115.887	116.414		117.915	121.695	122.479	123.244		61.1067	109.681	110.26	110.798
21.2969	127.947	128.751	129.367		77.0957	115.246	115.923	116.438		117.963	121.71	122.49	123.258		61.2963	109.7	110.275	110.813
21.3371	127.949	128.754	129.371		77.2941	115.281	115.939	116.447		118.012	121.723	122.504	123.267		61.4859	109.724	110.289	110.823
21.3772	127.951	128.759	129.375		77.4924	115.319	115.952	116.454		118.06	121.738	122.516	123.275		61.6755	109.748	110.306	110.844
21.4174	127.957	128.763	129.381		77.6907	115.348	115.965	116.462		118.108	121.749	122.529	123.29		61.865	109.767	110.326	110.864
21.4575	127.962	128.766	129.382		77.8891	115.365	115.974	116.472		118.156	121.76	122.542	123.305		62.0546	109.791	110.347	110.884
21.4976	127.962	128.77	129.382		78.0874	115.382	115.986	116.478		118.205	121.775	122.556	123.322		62.2442	109.811	110.366	110.906
21.5378	127.976	128.774	129.391		78.2858	115.398	115.996	116.487		118.253	121.791	122.572	123.332		62.4338	109.826	110.393	110.934
21.5779	127.981	128.777	129.391		78.4841	115.415	116.006	116.492		118.302	121.802	122.587	123.346		62.6233	109.859	110.423	110.956
21.6181	127.998	128.78	129.391		78.6824	115.429	116.016	116.5		118.35	121.811	122.601	123.357		62.8129	109.89	110.461	111.003
21.6582	128.008	128.783	129.391		78.8808	115.451	116.026	116.512		118.398	121.832	122.615	123.371		63.0025	109.923	110.495	111.028
21.6984	128.018	128.787	129.391		79.0791	115.468	116.038	116.519		118.446	121.84	122.631	123.383		63.1921	109.961	110.532	111.055
21.7385	128.03	128.79	129.392		79.2775	115.481	116.049	116.529		118.495	121.852	122.644	123.392		63.3816	109.999	110.566	111.091
21.7787	128.041	128.793	129.392		79.4758	115.496	116.059	116.538		118.543	121.869	122.657	123.403		63.5712	110.024	110.594	111.124
21.8188	128.044	128.795	129.392		79.6741	115.52	116.07	116.559		118.591	121.882	122.67	123.416		63.7608	110.047	110.622	111.159
21.859	128.053	128.798	129.392		79.8725	115.537	116.08	116.57		118.64	121.896	122.681	123.429		63.9503	110.071	110.649	111.198
21.8991	128.059	128.801	129.393		80.0708	115.549	116.095	116.584		118.688	121.916	122.695	123.44		64.1399	110.095	110.68	111.239
21.9393	128.07	128.804	129.394		80.2691	115.56	116.107	116.597		118.736	121.936	122.709	123.455		64.3295	110.12	110.718	111.291
21.9794	128.08	128.807	129.395		80.4675	115.576	116.121	116.617		118.785	121.956	122.722	123.468		64.5191	110.139	110.767	111.378
22.0196	128.089	128.809	129.395		80.6658	115.593	116.136	116.643		118.833	121.972	122.737	123.485		64.7086	110.18	110.821	111.496
22.0597	128.097	128.812	129.396		80.8641	115.621	116.154	116.68		118.881	121.986	122.75	123.5		64.8982	110.255	110.913	111.677
22.0999	128.101	128.814	129.397		81.0625	115.646	116.174	116.696		118.93	122.007	122.764	123.512		65.0878	110.32	111.076	111.895
22.14	128.107	128.817	129.398		81.2608	115.673	116.202	116.717		118.978	122.021	122.779	123.526		65.2773	110.432	111.279	112.137
22.1802	128.113	128.819	129.399		81.4592	115.711	116.222	116.74		119.026	122.039	122.792	123.54		65.4669	110.611	111.504	112.351
22.2203	128.119	128.822	129.4		81.6575	115.74	116.248	116.753		119.075	122.051	122.807	123.548		65.6565	110.837	111.722	112.562
22.2604	128.124	128.824	129.401		81.8558	115.786	116.27	116.77		119.123	122.065	122.822	123.561		65.8461	111.138	111.94	112.802
22.3006	128.127	128.827	129.402		82.0542	115.837	116.299	116.79		119.171	122.086	122.837	123.579		66.0356	111.364	112.182	113.026
22.3407	128.132	128.829	129.403		82.2525	115.862	116.321	116.835		119.219	122.104	122.852	123.596		66.2252	111.564	112.404	113.155
22.3809	128.138	128.831	129.404		82.4508	115.88	116.338	116.868		119.268	122.12	122.867	123.612		66.4148	111.746	112.528	113.239
22.421	128.143	128.833	129.405		82.6492	115.893	116.35	116.895		119.316	122.139	122.882	123.627		66.6044	111.813	112.599	113.308
22.4612	128.148	128.837	129.406		82.8475	115.904	116.361	116.912		119.365	122.148	122.898	123.643		66.7939	111.867	112.633	113.353
22.5013	128.152	128.839	129.407		83.0459	115.919	116.37	116.929		119.413	122.158	122.913	123.656		66.9835	111.913	112.662	113.385
22.5415	128.158	128.841	129.407		83.2442	115.931	116.38	116.937		119.461	122.17	122.929	123.671		67.1731	111.959	112.692	113.424
22.5816	128.162	128.842	129.408		83.4425	115.94	116.388	116.944		119.509	122.181	122.945	123.689		67.3627	111.989	112.722	113.46
22.6218	128.167	128.844	129.409		83.6409	115.947	116.397	116.95		119.558	122.193	122.963	123.713		67.5522	112.014	112.749	113.488
22.6619	128.17	128.846	129.41		83.8392	115.955	116.405	116.96		119.606	122.211	122.979	123.731		67.7418	112.042	112.772	113.512
22.7021	128.175	128.848	129.412		84.0375	115.959	116.411	116.967		119.654	122.224	122.998	123.753		67.9314	112.067	112.794	113.537
22.7422	128.178	128.849	129.413		84.2359	115.966	116.419	116.973		119.703	122.236	123.017	123.777		68.1209	112.093	112.816	113.556
22.7824	128.182	128.851	129.414		84.4342	115.974	116.427	116.982		119.751	122.246	123.032	123.796		68.3105	112.113	112.84	113.573
22.8225	128.185	128.853	129.416		84.6325	115.979	116.435	116.991		119.799	122.264	123.049	123.806		68.5001	112.141	112.861	113.598
22.8627	128.188	128.855	129.418		84.8309	115.987	116.441	116.999		119.848	122.277	123.068	123.826		68.6897	112.165	112.882	113.62
22.9028	128.194	128.857	129.419		85.0292	115.993	116.448	117.006		119.896	122.301	123.087	123.836		68.8792	112.182	112.901	113.648
22.943	128.197	128.859	129.42		85.2276	116.001	116.455	117.014		119.944	122.314	123.106	123.854		69.0688	112.2	112.923	113.674
22.9831	128.202	128.861	129.421		85.4259	116.006	116.462	117.025		119.993	122.325	123.122	123.877		69.2584	112.22	112.946	113.698
23.0232	128.206	128.862	129.422		85.6242	116.016	116.469	117.031		120.041	122.339	123.142	123.898		69.448	112.243	112.966	113.723
23.0634	128.208	128.863	129.423		85.8226	116.025	116.477	117.038		120.089	122.353	123.16	123.921		69.6375	112.262	112.988	113.752
23.1035	128.212	128.865	129.424		86.0209	116.036	116.484	117.044		120.138	122.361	123.177	123.949		69.8271	112.274	113.009	113.773
23.1437	128.215	128.867	129.425		86.2192	116.042	116.493	117.052		120.186	122.373	123.195	123.966		70.0167	112.289	113.027	113.797
23.1838	128.219	128.869	129.427		86.4176	116.047	116.5	117.061		120.234	122.388	123.212	123.999		70.2062	112.307	113.048	113.813
23.224	128.225	128.871	129.428		86.6159	116.055	116.509	117.07		120.282	122.401	123.229	124.018		70.3958	112.322	113.069	113.834
23.2641	128.227	128.873	129.429		86.8143	116.062	116.519	117.077		120.331	122.419	123.246	124.043		70.5854	112.341	113.09	113.859
23.3043	128.23	128.875	129.431		87.0126	116.07	116.529	117.084		120.379	122.441	123.258	124.061		70.775	112.351	113.11	113.876
23.3444	128.235	128.877	129.432		87.2109	116.077	116.54	117.093		120.427	122.471	123.274	124.082		70.9645	112.362	113.129	113.902
23.3846	128.239	128.878	129.433		87.4093	116.084	116.548	117.101		120.476	122.499	123.282	124.099		71.1541	112.373	113.15	113.925
23.4247	128.244	128.88	129.434		87.6076	116.093	116.56	117.11		120.524	122.521	123.291	124.099		71.3437	112.397	113.171	113.952
23.4649	128.247	128.882	129.435		87.8059	116.1	116.572	117.119		120.572	122.535	123.308	124.11		71.5333	112.417	113.191	113.975
23.505	128.25	128.884	129.435		88.0043	116.116	116.593	117.131		120.621	122.549	123.327	124.11		71.7228	112.439	113.214	114.002
23.5452	128.253	128.885	129.436		88.2026	116.135	116.616	117.143		120.669	122.564	123.338	124.11		71.9124	112.457	113.236	114.031
23.5853	128.256	128.887	129.437		88.4009	116.154	116.634	117.16		120.717	122.578	123.346	124.111		72.102	112.473	113.263	114.061
23.6255	128.259	128.89	129.438		88.5993	116.172	116.649	117.176		120.766	122.587	123.349	124.12		72.2916	112.504	113.291	114.097
23.6656	128.263	128.892	129.44		88.7976	116.189	116.665	117.186		120.814	122.587	123.35	124.12		72.4811	112.525	113.319	114.126
23.7058	128.267	128.894	129.44		88.996	116.2	116.682	117.198		120.862	122.588	123.358	124.12		72.6707	112.546	113.346	114.172
23.7459	128.272	128.896	129.442		89.1943	116.213	116.698	117.225		120.911	122.596	123.359	124.12		72.8603	112.573	113.378	114.226
23.786	128.278	128.898	129.443		89.3926	116.23	116.713	117.247		120.959	122.598	123.361	124.12		73.0499	112.598	113.418	114.281
23.8262	128.282	128.899	129.444		89.591	116.243	116.726	117.269		121.007	122.601	123.362	124.12		73.2394	112.647	113.493	114.349
23.8663	128.285	128.901	129.446		89.7893	116.255	116.741	117.303		121.056	122.603	123.363	124.121		73.429	112.727	113.581	114.428
23.9065	128.289	128.902	129.446		89.9877	116.27	116.76	117.329		121.104	122.614	123.363	124.121		73.6186	112.842	113.666	114.487
23.9466	128.293	128.904	129.446		90.186	116.293	116.799	117.383		121.152	122.62	123.366	124.122		73.8081	112.948	113.741	114.548
23.9868	128.296	128.906	129.447		90.3843	116.346	116.897	117.479		121.201	122.62	123.368	124.125		73.9977	113.049	113.813	114.6
24.0269	128.301	128.908	129.449		90.5827	116.451	117.03	117.597		121.249	122.62	123.374	124.126		74.1873	113.132	113.879	114.668
24.0671	128.303	128.91	129.45		90.781	116.585	117.149	117.722		121.297	122.624	123.378	124.126		74.3769	113.2	113.949	114.738
24.1072	128.307	128.912	129.451		90.9793	116.692	117.259	117.821		121.346	122.628	123.382	124.126		74.5664	113.259	114.016	114.803
24.1474	128.309	128.914	129.451		91.1777	116.797	117.361	117.926		121.394	122.628	123.385	124.126		74.756	113.316	114.086	114.859
24.1875	128.314	128.916	129.452		91.376	116.884	117.465	118.022		121.442	122.628	123.387	124.126		74.9456	113.362	114.151	114.928
24.2277	128.318	128.917	129.453		91.5743	116.977	117.576	118.142		121.49	122.628	123.388	124.126		75.1351	113.41	114.222	115.007
24.2678	128.32	128.919	129.454		91.7727	117.077	117.687	118.254		121.539	122.628	123.388	124.126		75.3247	113.461	114.294	115.095
24.308	128.322	128.921	129.455		91.971	117.181	117.799	118.346		121.587	122.634	123.391	124.132		75.5143	113.513	114.374	115.194
24.3481	128.327	128.923	129.456		92.1693	117.308	117.909	118.402		121.635	122.634	123.391	124.138		75.7039	113.559	114.482	115.312
24.3883	128.332	128.925	129.458		92.3677	117.424	117.987	118.461		121.684	122.634	123.392	124.146		75.8935	113.625	114.563	115.4
24.4284	128.335	128.927	129.459		92.566	117.531	118.025	118.506		121.732	122.634	123.392	124.154		76.083	113.673	114.614	115.44
24.4686	128.339	128.929	129.46		92.7644	117.573	118.051	118.537		121.78	122.634	123.393	124.163		76.2726	113.72	114.65	115.454
24.5087	128.344	128.931	129.462		92.9627	117.605	118.076	118.578		121.829	122.635	123.393	124.164		76.4622	113.76	114.683	115.466
24.5488	128.347	128.932	129.462		93.161	117.62	118.105	118.605		121.877	122.641	123.396	124.164		76.6517	113.799	114.713	115.478
24.589	128.351	128.934	129.464		93.3594	117.633	118.128	118.637		121.925	122.644	123.398	124.164		76.8413	113.842	114.739	115.495
24.6291	128.354	128.935	129.465		93.5577	117.643	118.147	118.671		121.974	122.645	123.404	124.165		77.0309	113.882	114.763	115.51
24.6693	128.357	128.937	129.466		93.7561	117.66	118.162	118.706		122.022	122.645	123.409	124.18		77.2205	113.922	114.787	115.522
24.7094	128.36	128.939	129.467		93.9544	117.67	118.181	118.742		122.07	122.645	123.41	124.188		77.41	113.952	114.81	115.538
24.7496	128.364	128.941	129.469		94.1527	117.692	118.211	118.774		122.119	122.645	123.414	124.189		77.5996	113.981	114.831	115.553
24.7897	128.367	128.943	129.47		94.3511	117.727	118.243	118.795		122.167	122.645	123.414	124.189		77.7892	114.008	114.85	115.574
24.8299	128.371	128.946	129.471		94.5494	117.746	118.276	118.82		122.215	122.645	123.415	124.189		77.9788	114.042	114.874	115.588
24.87	128.375	128.947	129.473		94.7477	117.789	118.304	118.844		122.263	122.645	123.42	124.189		78.1683	114.067	114.891	115.603
24.9102	128.379	128.949	129.474		94.9461	117.819	118.328	118.865		122.312	122.649	123.422	124.189		78.3579	114.095	114.911	115.617
24.9503	128.382	128.951	129.476		95.1444	117.842	118.35	118.887		122.36	122.651	123.428	124.189		78.5475	114.132	114.929	115.632
24.9905	128.386	128.953	129.476		95.3427	117.868	118.373	118.908		122.409	122.656	123.43	124.189		78.737	114.165	114.946	115.658
25.0306	128.39	128.955	129.477		95.5411	117.894	118.395	118.931		122.457	122.662	123.433	124.189		78.9266	114.2	114.967	115.679
25.0708	128.392	128.957	129.479		95.7394	117.917	118.418	118.956		122.505	122.67	123.433	124.19		79.1162	114.231	114.988	115.698
25.1109	128.395	128.96	129.48		95.9377	117.937	118.436	118.978		122.553	122.671	123.434	124.193		79.3058	114.261	115.008	115.71
25.1511	128.398	128.962	129.481		96.1361	117.955	118.458	118.997		122.602	122.671	123.435	124.193		79.4953	114.285	115.028	115.728
25.1912	128.401	128.964	129.482		96.3344	117.971	118.478	119.014		122.65	122.672	123.435	124.193		79.6849	114.304	115.051	115.751
25.2314	128.404	128.967	129.484		96.5328	117.992	118.496	119.029		122.698	122.672	123.436	124.193		79.8745	114.335	115.077	115.774
25.2715	128.406	128.969	129.485		96.7311	118.004	118.515	119.049		122.747	122.673	123.436	124.193		80.064	114.368	115.104	115.794
25.3116	128.409	128.971	129.488		96.9294	118.025	118.533	119.07		122.795	122.676	123.442	124.194		80.2536	114.408	115.125	115.815
25.3518	128.411	128.973	129.489		97.1278	118.04	118.552	119.088		122.843	122.68	123.444	124.194		80.4432	114.444	115.151	115.832
25.3919	128.414	128.976	129.491		97.3261	118.057	118.57	119.105		122.892	122.686	123.445	124.195		80.6328	114.491	115.176	115.865
25.4321	128.417	128.978	129.493		97.5245	118.073	118.588	119.124		122.94	122.687	123.449	124.195		80.8224	114.528	115.207	115.892
25.4722	128.419	128.981	129.495		97.7228	118.091	118.606	119.141		122.988	122.687	123.452	124.195		81.0119	114.565	115.238	115.92
25.5124	128.423	128.983	129.498		97.9211	118.111	118.625	119.161		123.037	122.687	123.452	124.196		81.2015	114.603	115.279	115.951
25.5525	128.425	128.986	129.5		98.1195	118.127	118.645	119.181		123.085	122.687	123.453	124.198		81.3911	114.632	115.304	115.98
25.5927	128.427	128.988	129.504		98.3178	118.146	118.665	119.198		123.133	122.687	123.453	124.203		81.5806	114.66	115.321	115.987
25.6328	128.429	128.99	129.506		98.5161	118.167	118.681	119.217		123.181	122.688	123.456	124.205		81.7702	114.683	115.336	116
25.673	128.433	128.992	129.51		98.7145	118.189	118.7	119.239		123.23	122.694	123.456	124.207		81.9598	114.703	115.35	116.011
25.7131	128.436	128.994	129.513		98.9128	118.203	118.721	119.262		123.278	122.697	123.459	124.208		82.1494	114.718	115.362	116.021
25.7533	128.442	128.996	129.516		99.1111	118.221	118.742	119.285		123.326	122.699	123.46	124.211		82.3389	114.746	115.373	116.034
25.7934	128.447	128.999	129.519		99.3095	118.239	118.76	119.308		123.375	122.702	123.46	124.215		82.5285	114.767	115.385	116.04
25.8336	128.451	129.001	129.521		99.5078	118.263	118.782	119.328		123.423	122.705	123.462	124.221		82.7181	114.785	115.396	116.049
25.8737	128.456	129.003	129.523		99.7062	118.283	118.803	119.343		123.471	122.707	123.464	124.231		82.9077	114.808	115.406	116.06
25.9139	128.46	129.007	129.523		99.9045	118.3	118.826	119.367		123.52	122.707	123.467	124.245		83.0972	114.828	115.418	116.065
25.954	128.463	129.01	129.524		100.103	118.326	118.849	119.391		123.568	122.707	123.469	124.245		83.2868	114.847	115.428	116.072
25.9942	128.468	129.014	129.526		100.301	118.351	118.877	119.415		123.616	122.709	123.471	124.245		83.4764	114.86	115.439	116.077
26.0343	128.471	129.017	129.528		100.499	118.379	118.903	119.444		123.665	122.709	123.472	124.248		83.6659	114.87	115.449	116.081
26.0744	128.474	129.021	129.53		100.698	118.411	118.93	119.475		123.713	122.709	123.472	124.264		83.8555	114.881	115.46	116.089
26.1146	128.48	129.024	129.531		100.896	118.435	118.954	119.507		123.761	122.71	123.475	124.276		84.0451	114.896	115.471	116.094
26.1547	128.487	129.028	129.531		101.094	118.456	118.983	119.538		123.81	122.71	123.475	124.284		84.2347	114.907	115.482	116.101
26.1949	128.493	129.031	129.532		101.293	118.477	119.008	119.575		123.858	122.71	123.478	124.298		84.4242	114.917	115.49	116.108
26.235	128.501	129.035	129.532		101.491	118.5	119.03	119.604		123.906	122.71	123.479	124.311		84.6138	114.926	115.503	116.113
26.2752	128.503	129.037	129.548		101.689	118.533	119.058	119.633		123.955	122.71	123.48	124.312		84.8034	114.939	115.511	116.119
26.3153	128.512	129.04	129.555		101.888	118.566	119.081	119.658		124.003	122.71	123.484	124.312		84.993	114.949	115.524	116.124
26.3555	128.519	129.042	129.559		102.086	118.599	119.112	119.706		124.051	122.71	123.484	124.312		85.1825	114.963	115.535	116.131
26.3956	128.523	129.044	129.559		102.284	118.623	119.142	119.764		124.1	122.71	123.492	124.33		85.3721	114.972	115.547	116.14
26.4358	128.526	129.048	129.56		102.483	118.649	119.182	119.791		124.148	122.71	123.496	124.349		85.5617	114.985	115.56	116.149
26.4759	128.531	129.05	129.56		102.681	118.68	119.216	119.821		124.196	122.71	123.502	124.363		85.7512	114.993	115.574	116.16
26.5161	128.534	129.053	129.561		102.879	118.704	119.246	119.864		124.245	122.722	123.504	124.363		85.9408	115.007	115.589	116.175
26.5562	128.537	129.055	129.562		103.078	118.722	119.276	119.916		124.293	122.727	123.507	124.363		86.1304	115.023	115.603	116.195
26.5964	128.54	129.056	129.564		103.276	118.748	119.305	119.957		124.341	122.734	123.514	124.367		86.32	115.033	115.629	116.216
26.6365	128.541	129.058	129.564		103.475	118.769	119.332	119.998		124.389	122.739	123.518	124.389		86.5095	115.077	115.657	116.261
26.6767	128.543	129.06	129.565		103.673	118.792	119.358	120.04		124.438	122.757	123.527	124.397		86.6991	115.117	115.704	116.302
26.7168	128.545	129.063	129.566		103.871	118.81	119.384	120.076		124.486	122.762	123.541	124.41		86.8887	115.175	115.753	116.363
26.757	128.547	129.065	129.566		104.07	118.824	119.408	120.112		124.534	122.765	123.554	124.427		87.0783	115.222	115.798	116.424
26.7971	128.549	129.068	129.568		104.268	118.842	119.431	120.147		124.583	122.775	123.568	124.444		87.2678	115.262	115.841	116.499
26.8372	128.55	129.07	129.568		104.466	118.86	119.457	120.19		124.631	122.797	123.584	124.466		87.4574	115.299	115.882	116.556
26.8774	128.551	129.074	129.57		104.665	118.876	119.481	120.227		124.679	122.819	123.601	124.484		87.647	115.326	115.921	116.612
26.9175	128.554	129.076	129.571		104.863	118.888	119.499	120.263		124.728	122.838	123.624	124.498		87.8366	115.356	115.96	116.657
26.9577	128.555	129.079	129.571		105.061	118.907	119.52	120.298		124.776	122.841	123.642	124.505		88.0261	115.384	115.996	116.7
26.9978	128.556	129.081	129.572		105.26	118.917	119.539	120.333		124.824	122.86	123.662	124.517		88.2157	115.412	116.032	116.751
27.038	128.558	129.084	129.573		105.458	118.93	119.56	120.366		124.873	122.877	123.679	124.534		88.4053	115.443	116.065	116.792
27.0781	128.56	129.087	129.574		105.656	118.945	119.58	120.395		124.921	122.899	123.7	124.54		88.5948	115.469	116.099	116.832
27.1183	128.561	129.089	129.576		105.855	118.961	119.599	120.422		124.969	122.921	123.72	124.557		88.7844	115.492	116.131	116.882
27.1584	128.563	129.092	129.579		106.053	118.975	119.615	120.455		125.018	122.942	123.742	124.579		88.974	115.52	116.164	116.926
27.1986	128.567	129.095	129.584		106.251	118.992	119.633	120.49		125.066	122.964	123.763	124.608		89.1636	115.549	116.197	116.984
27.2387	128.57	129.1	129.586		106.45	119.006	119.651	120.521		125.114	122.989	123.785	124.629		89.3531	115.581	116.226	117.028
27.2789	128.572	129.102	129.589		106.648	119.016	119.668	120.547		125.163	123.003	123.805	124.651		89.5427	115.605	116.257	117.068
27.319	128.575	129.105	129.593		106.846	119.026	119.687	120.571		125.211	123.026	123.823	124.676		89.7323	115.63	116.289	117.095
27.3592	128.581	129.109	129.598		107.045	119.041	119.703	120.61		125.259	123.041	123.845	124.696		89.9219	115.652	116.32	117.131
27.3993	128.585	129.113	129.606		107.243	119.052	119.721	120.629		125.308	123.06	123.865	124.719		90.1114	115.679	116.351	117.167
27.4395	128.589	129.116	129.612		107.441	119.063	119.742	120.652		125.356	123.082	123.886	124.736		90.301	115.703	116.376	117.2
27.4796	128.594	129.12	129.621		107.64	119.08	119.76	120.674		125.404	123.105	123.902	124.75		90.4906	115.727	116.406	117.235
27.5198	128.599	129.124	129.629		107.838	119.091	119.778	120.696		125.453	123.124	123.918	124.768		90.6801	115.75	116.437	117.271
27.5599	128.604	129.127	129.635		108.036	119.111	119.796	120.718		125.501	123.139	123.937	124.781		90.8697	115.774	116.47	117.308
27.6	128.606	129.13	129.643		108.235	119.123	119.815	120.736		125.549	123.154	123.951	124.8		91.0593	115.796	116.499	117.346
27.6402	128.61	129.134	129.649		108.433	119.132	119.832	120.763		125.597	123.172	123.971	124.815		91.2489	115.817	116.529	117.382
27.6803	128.613	129.137	129.656		108.631	119.147	119.847	120.785		125.646	123.187	123.987	124.832		91.4384	115.843	116.561	117.417
27.7205	128.615	129.14	129.663		108.83	119.156	119.863	120.808		125.694	123.203	124.005	124.846		91.628	115.875	116.594	117.456
27.7606	128.617	129.142	129.673		109.028	119.169	119.881	120.828		125.742	123.216	124.021	124.868		91.8176	115.904	116.629	117.485
27.8008	128.618	129.145	129.676		109.226	119.183	119.901	120.844		125.791	123.23	124.038	124.887		92.0072	115.933	116.663	117.521
27.8409	128.619	129.147	129.681		109.425	119.194	119.917	120.864		125.839	123.244	124.054	124.899		92.1967	115.963	116.696	117.552
27.8811	128.621	129.15	129.686		109.623	119.206	119.936	120.88		125.887	123.26	124.07	124.913		92.3863	115.993	116.729	117.593
27.9212	128.625	129.152	129.691		109.821	119.213	119.956	120.902		125.936	123.271	124.086	124.929		92.5759	116.024	116.763	117.636
27.9614	128.627	129.154	129.696		110.02	119.226	119.972	120.923		125.984	123.285	124.102	124.941		92.7655	116.05	116.8	117.674
28.0015	128.629	129.156	129.699		110.218	119.239	119.989	120.945		126.032	123.3	124.12	124.953		92.955	116.087	116.842	117.714
28.0417	128.629	129.159	129.705		110.416	119.251	120.007	120.967		126.081	123.315	124.136	124.968		93.1446	116.116	116.881	117.746
28.0818	128.631	129.161	129.71		110.615	119.269	120.025	120.992		126.129	123.328	124.152	124.987		93.3342	116.147	116.922	117.786
28.122	128.632	129.164	129.715		110.813	119.279	120.044	121.009		126.177	123.343	124.166	125.001		93.5238	116.18	116.964	117.825
28.1621	128.634	129.166	129.721		111.011	119.292	120.062	121.031		126.225	123.357	124.183	125.013		93.7133	116.225	117.013	117.861
28.2023	128.637	129.168	129.727		111.21	119.304	120.079	121.054		126.274	123.37	124.198	125.026		93.9029	116.272	117.063	117.922
28.2424	128.639	129.17	129.732		111.408	119.318	120.097	121.075		126.322	123.383	124.215	125.038		94.0925	116.316	117.113	117.985
28.2826	128.641	129.173	129.736		111.606	119.331	120.115	121.095		126.371	123.397	124.229	125.053		94.282	116.342	117.176	118.073
28.3227	128.643	129.174	129.74		111.805	119.343	120.133	121.118		126.419	123.41	124.243	125.066		94.4716	116.375	117.219	118.117
28.3628	128.645	129.177	129.744		112.003	119.354	120.151	121.144		126.467	123.422	124.257	125.082		94.6612	116.395	117.244	118.134
28.403	128.646	129.178	129.748		112.201	119.365	120.165	121.167		126.515	123.434	124.272	125.1		94.8508	116.413	117.267	118.163
28.4431	128.648	129.179	129.751		112.4	119.376	120.184	121.19		126.564	123.448	124.288	125.114		95.0403	116.434	117.29	118.194
28.4833	128.65	129.182	129.756		112.598	119.387	120.203	121.211		126.612	123.46	124.303	125.122		95.2299	116.455	117.312	118.212
28.5234	128.651	129.184	129.761		112.796	119.398	120.221	121.226		126.66	123.472	124.318	125.136		95.4195	116.474	117.333	118.23
28.5636	128.653	129.185	129.766		112.995	119.408	120.241	121.247		126.709	123.485	124.332	125.146		95.609	116.487	117.352	118.248
28.6037	128.654	129.187	129.773		113.193	119.421	120.259	121.266		126.757	123.499	124.346	125.163		95.7986	116.504	117.369	118.263
28.6439	128.655	129.19	129.777		113.391	119.434	120.278	121.284		126.805	123.514	124.362	125.179		95.9882	116.519	117.386	118.276
28.684	128.657	129.192	129.782		113.59	119.447	120.297	121.299		126.854	123.529	124.376	125.192		96.1778	116.534	117.403	118.292
28.7242	128.658	129.194	129.786		113.788	119.459	120.316	121.317		126.902	123.549	124.389	125.208		96.3673	116.547	117.417	118.307
28.7643	128.66	129.196	129.792		113.986	119.471	120.332	121.337		126.95	123.562	124.404	125.221		96.5569	116.556	117.432	118.321
28.8045	128.661	129.198	129.797		114.185	119.481	120.35	121.353		126.999	123.578	124.416	125.244		96.7465	116.566	117.445	118.338
28.8446	128.663	129.2	129.801		114.383	119.498	120.367	121.372		127.047	123.59	124.433	125.256		96.9361	116.577	117.46	118.352
28.8848	128.664	129.202	129.804		114.581	119.515	120.384	121.393		127.095	123.606	124.448	125.266		97.1256	116.587	117.475	118.381
28.9249	128.665	129.204	129.808		114.78	119.531	120.404	121.409		127.144	123.62	124.462	125.278		97.3152	116.602	117.489	118.401
28.9651	128.666	129.206	129.812		114.978	119.539	120.423	121.431		127.192	123.641	124.476	125.292		97.5048	116.615	117.502	118.42
29.0052	128.668	129.208	129.815		115.176	119.558	120.441	121.454		127.24	123.66	124.492	125.302		97.6944	116.628	117.517	118.436
29.0454	128.669	129.21	129.82		115.375	119.576	120.462	121.484		127.288	123.672	124.505	125.316		97.8839	116.639	117.53	118.453
29.0855	128.67	129.212	129.825		115.573	119.593	120.484	121.505		127.337	123.686	124.521	125.328		98.0735	116.652	117.544	118.464
29.1256	128.672	129.214	129.83		115.772	119.605	120.502	121.526		127.385	123.702	124.534	125.339		98.2631	116.663	117.557	118.48
29.1658	128.674	129.215	129.834		115.97	119.617	120.521	121.544		127.433	123.717	124.549	125.349		98.4527	116.673	117.571	118.496
29.2059	128.675	129.218	129.838		116.168	119.631	120.541	121.562		127.482	123.733	124.564	125.361		98.6422	116.685	117.584	118.512
29.2461	128.677	129.22	129.842		116.367	119.652	120.562	121.584		127.53	123.75	124.577	125.378		98.8318	116.697	117.597	118.527
29.2862	128.679	129.222	129.846		116.565	119.669	120.585	121.606		127.578	123.764	124.593	125.388		99.0214	116.706	117.609	118.554
29.3264	128.681	129.225	129.85		116.763	119.687	120.606	121.627		127.627	123.78	124.607	125.403		99.2109	116.718	117.623	118.574
29.3665	128.683	129.226	129.856		116.962	119.706	120.628	121.65		127.675	123.791	124.623	125.413		99.4005	116.733	117.634	118.588
29.4067	128.685	129.228	129.859		117.16	119.725	120.647	121.682		127.723	123.803	124.639	125.428		99.5901	116.744	117.644	118.596
29.4468	128.687	129.23	129.866		117.358	119.733	120.667	121.709		127.772	123.819	124.652	125.435		99.7797	116.76	117.656	118.609
29.487	128.688	129.232	129.869		117.556	119.753	120.691	121.736		127.82	123.832	124.665	125.447		99.9692	116.772	117.668	118.619
29.5271	128.69	129.235	129.871		117.755	119.774	120.711	121.772		127.868	123.842	124.681	125.458		100.159	116.787	117.68	118.636
29.5673	128.691	129.237	129.875		117.953	119.791	120.734	121.811		127.917	123.857	124.696	125.469		100.348	116.798	117.693	118.647
29.6074	128.691	129.238	129.879		118.151	119.805	120.758	121.84		127.965	123.87	124.71	125.483		100.538	116.806	117.705	118.659
29.6476	128.694	129.24	129.884		118.35	119.818	120.781	121.868		128.013	123.884	124.725	125.493		100.728	116.815	117.718	118.679
29.6877	128.694	129.242	129.887		118.548	119.841	120.811	121.904		128.062	123.9	124.739	125.505		100.917	116.83	117.73	118.69
29.7279	128.695	129.244	129.892		118.746	119.859	120.837	121.936		128.11	123.909	124.753	125.517		101.107	116.844	117.742	118.703
29.768	128.696	129.246	129.896		118.945	119.879	120.87	121.975		128.158	123.926	124.767	125.525		101.296	116.857	117.754	118.715
29.8082	128.698	129.248	129.901		119.143	119.905	120.901	121.999		128.207	123.944	124.782	125.537		101.486	116.868	117.765	118.729
29.8483	128.7	129.25	129.906		119.341	119.929	120.939	122.053		128.255	123.96	124.798	125.553		101.675	116.877	117.778	118.75
29.8884	128.701	129.253	129.911		119.54	119.96	120.979	122.094		128.303	123.978	124.813	125.565		101.865	116.89	117.789	118.759
29.9286	128.702	129.254	129.916		119.738	119.998	121.025	122.15		128.351	123.992	124.828	125.578		102.055	116.9	117.803	118.769
29.9687	128.703	129.257	129.921		119.936	120.037	121.076	122.185		128.4	124.01	124.842	125.592		102.244	116.908	117.817	118.781
30.0089	128.704	129.259	129.927		120.135	120.067	121.125	122.203		128.448	124.028	124.855	125.605		102.434	116.915	117.83	118.794
30.049	128.705	129.261	129.933		120.333	120.107	121.175	122.241		128.496	124.042	124.869	125.614		102.623	116.925	117.843	118.806
30.0892	128.707	129.263	129.937		120.531	120.166	121.241	122.277		128.545	124.054	124.883	125.631		102.813	116.934	117.856	118.823
30.1293	128.708	129.265	129.943		120.73	120.237	121.302	122.305		128.593	124.077	124.9	125.643		103.002	116.941	117.867	118.843
30.1695	128.71	129.268	129.948		120.928	120.292	121.365	122.33		128.641	124.097	124.918	125.654		103.192	116.956	117.881	118.861
30.2096	128.711	129.27	129.955		121.126	120.351	121.421	122.361		128.69	124.117	124.933	125.665		103.382	116.967	117.892	118.876
30.2498	128.712	129.274	129.961		121.325	120.424	121.473	122.396		128.738	124.133	124.949	125.681		103.571	116.977	117.905	118.883
30.2899	128.713	129.275	129.967		121.523	120.485	121.53	122.426		128.786	124.154	124.963	125.694		103.761	116.987	117.917	118.897
30.3301	128.716	129.278	129.974		121.722	120.566	121.58	122.445		128.835	124.175	124.977	125.707		103.95	117.005	117.932	118.917
30.3702	128.719	129.28	129.981		121.92	120.63	121.629	122.465		128.883	124.19	124.99	125.715		104.14	117.017	117.947	118.933
30.4104	128.72	129.283	129.989		122.118	120.698	121.676	122.498		128.931	124.214	125.005	125.724		104.329	117.031	117.962	118.949
30.4505	128.722	129.287	129.999		122.317	120.757	121.721	122.522		128.98	124.237	125.021	125.738		104.519	117.042	117.976	118.969
30.4907	128.723	129.29	130.005		122.515	120.821	121.77	122.558		129.028	124.266	125.036	125.757		104.709	117.053	117.993	118.996
30.5308	128.725	129.293	130.011		122.713	120.881	121.812	122.583		129.076	124.292	125.049	125.77		104.898	117.066	118.009	119.016
30.571	128.728	129.297	130.021		122.912	120.954	121.853	122.611		129.125	124.314	125.065	125.785		105.088	117.08	118.025	119.041
30.6111	128.729	129.302	130.029		123.11	121.027	121.904	122.638		129.173	124.332	125.082	125.799		105.277	117.094	118.043	119.058
30.6512	128.73	129.306	130.037		123.308	121.098	121.949	122.665		129.221	124.351	125.097	125.815		105.467	117.102	118.061	119.086
30.6914	128.73	129.311	130.049		123.507	121.152	121.999	122.707		129.269	124.369	125.113	125.831		105.656	117.113	118.078	119.118
30.7315	128.731	129.316	130.058		123.705	121.228	122.045	122.736		129.318	124.388	125.13	125.846		105.846	117.122	118.094	119.14
30.7717	128.732	129.322	130.076		123.903	121.304	122.094	122.769		129.366	124.407	125.149	125.859		106.036	117.136	118.114	119.191
30.8118	128.754	129.336	130.094		124.102	121.39	122.144	122.807		129.415	124.426	125.167	125.87		106.225	117.148	118.136	119.216
30.852	128.759	129.357	130.124		124.3	121.479	122.197	122.852		129.463	124.443	125.184	125.885		106.415	117.173	118.154	119.253
30.8921	128.77	129.379	130.152		124.498	121.571	122.257	122.882		129.511	124.471	125.203	125.906		106.604	117.194	118.175	119.283
30.9323	128.807	129.405	130.187		124.697	121.664	122.32	122.919		129.559	124.487	125.219	125.921		106.794	117.211	118.201	119.309
30.9724	128.84	129.44	130.218		124.895	121.747	122.387	122.998		129.608	124.52	125.238	125.94		106.983	117.222	118.229	119.352
31.0126	128.87	129.471	130.261		125.093	121.846	122.444	123.066		129.656	124.534	125.257	125.961		107.173	117.233	118.251	119.414
31.0527	128.904	129.501	130.294		125.292	121.894	122.48	123.097		129.704	124.559	125.276	125.983		107.363	117.245	118.271	119.462
31.0929	128.927	129.531	130.363		125.49	121.913	122.501	123.13		129.753	124.587	125.296	126.001		107.552	117.253	118.294	119.513
31.133	128.95	129.561	130.414		125.688	121.929	122.518	123.137		129.801	124.619	125.316	126.025		107.742	117.265	118.316	119.555
31.1732	128.975	129.592	130.467		125.887	121.938	122.533	123.151		129.849	124.643	125.335	126.049
31.2133	128.995	129.62	130.502		126.085	121.947	122.549	123.158		129.898	124.674	125.357	126.073
31.2535	129.015	129.645	130.545		126.283	121.958	122.563	123.165		129.946	124.703	125.375	126.083
31.2936	129.035	129.672	130.589		126.482	121.967	122.575	123.173		129.994	124.732	125.397	126.105
31.3338	129.051	129.698	130.636		126.68	121.975	122.588	123.184		130.043	124.757	125.418	126.117
31.3739	129.068	129.723	130.677		126.878	121.987	122.601	123.197		130.091	124.779	125.442	126.138
31.414	129.083	129.748	130.707		127.077	121.995	122.613	123.223		130.139	124.803	125.46	126.156
31.4542	129.098	129.77	130.743		127.275	122.002	122.626	123.251		130.188	124.827	125.48	126.164
31.4943	129.113	129.793	130.786		127.473	122.014	122.641	123.269		130.236	124.835	125.499	126.189
31.5345	129.127	129.814	130.82		127.672	122.031	122.657	123.287		130.284	124.857	125.515	126.197
31.5746	129.142	129.837	130.856		127.87	122.044	122.682	123.323		130.333	124.868	125.526	126.217
31.6148	129.155	129.86	130.898		128.068	122.116	122.734	123.402		130.381	124.901	125.542	126.223
31.6549	129.165	129.883	130.934		128.267	122.17	122.809	123.48		130.429	124.905	125.549	126.223
31.6951	129.177	129.907	130.973		128.465	122.242	122.88	123.556		130.477	124.907	125.556	126.236
31.7352	129.189	129.931	131.008		128.663	122.32	122.956	123.641		130.526	124.908	125.56	126.24
31.7754	129.2	129.954	131.046		128.862	122.398	123.022	123.718		130.574	124.908	125.57	126.24
31.8155	129.212	129.976	131.083		129.06	122.466	123.086	123.792		130.622	124.908	125.571	126.246
31.8557	129.223	129.999	131.118		129.258	122.523	123.148	123.869		130.671	124.908	125.571	126.246
31.8958	129.236	130.02	131.155		129.457	122.566	123.214	123.938		130.719	124.908	125.572	126.246
31.936	129.249	130.044	131.189		129.655	122.601	123.28	124.025		130.767	124.908	125.572	126.246
31.9761	129.258	130.067	131.216		129.853	122.647	123.345	124.114		130.816	124.908	125.572	126.246
32.0163	129.271	130.089	131.249		130.052	122.686	123.412	124.192		130.864	124.908	125.572	126.246
32.0564	129.282	130.111	131.275		130.25	122.73	123.479	124.274		130.912	124.908	125.572	126.246
32.0966	129.294	130.132	131.307		130.448	122.758	123.559	124.385		130.961	124.908	125.572	126.246
32.1367	129.306	130.154	131.337		130.647	122.789	123.638	124.499		131.009	124.908	125.572	126.246
32.1768	129.319	130.173	131.37		130.845	122.851	123.728	124.606		131.057	124.908	125.572	126.246
32.217	129.333	130.196	131.408		131.043	122.9	123.803	124.719		131.106	124.908	125.572	126.246
32.2571	129.348	130.218	131.454		131.242	122.925	123.852	124.752		131.154	124.908	125.572	126.246
32.2973	129.357	130.243	131.492		131.44	122.944	123.889	124.792		131.202	124.908	125.573	126.246
32.3374	129.368	130.266	131.524		131.638	122.969	123.937	124.865		131.251	124.908	125.573	126.246
32.3776	129.377	130.287	131.565		131.837	123	123.996	124.957		131.299	124.908	125.573	126.246
32.4177	129.386	130.314	131.607		132.035	123.064	124.054	125.114		131.347	124.908	125.573	126.246
32.4579	129.397	130.342	131.642	hiatus						131.395	124.908	125.573	126.246
32.498	129.409	130.368	131.68		132.134	124.991	125.974	126.538		131.444	124.908	125.573	126.246
32.5382	129.422	130.394	131.724		132.365	125.068	125.981	126.543		131.492	124.908	125.573	126.246
32.5783	129.435	130.424	131.766		132.596	125.126	125.992	126.548		131.541	124.908	125.573	126.246
32.6185	129.45	130.455	131.812		132.827	125.215	126.003	126.551		131.589	124.908	125.573	126.246
32.6586	129.467	130.487	131.858		133.058	125.281	126.012	126.554		131.637	124.908	125.573	126.246
32.6988	129.481	130.518	131.907		133.289	125.35	126.026	126.56		131.685	124.908	125.573	126.246
32.7389	129.491	130.551	131.954		133.52	125.389	126.034	126.567		131.734	124.908	125.573	126.246
32.7791	129.505	130.588	132.006		133.752	125.434	126.041	126.575		131.782	124.908	125.573	126.247
32.8192	129.516	130.627	132.069		133.983	125.456	126.049	126.58		131.83	124.908	125.573	126.247
32.8594	129.529	130.673	132.118		134.214	125.473	126.057	126.585		131.879	124.908	125.573	126.247
32.8995	129.546	130.73	132.171		134.445	125.494	126.067	126.591		131.927	124.908	125.573	126.247
32.9396	129.57	130.792	132.228		134.676	125.516	126.075	126.593		131.975	124.908	125.573	126.247
32.9798	129.617	130.864	132.284		134.907	125.529	126.082	126.597		132.024	124.908	125.573	126.247
33.0199	129.68	130.94	132.336		135.138	125.554	126.091	126.603		132.072	124.908	125.573	126.247
33.0601	129.773	131.03	132.392		135.369	125.572	126.1	126.61		132.12	124.908	125.573	126.247
33.1002	129.849	131.114	132.449		135.601	125.594	126.108	126.62		132.169	124.908	125.573	126.247
33.1404	129.916	131.208	132.506		135.832	125.613	126.117	126.626		132.217	124.908	125.573	126.247
33.1805	130.006	131.286	132.568		136.063	125.635	126.126	126.634		132.265	124.908	125.573	126.247
33.2207	130.099	131.371	132.65		136.294	125.654	126.137	126.643		132.314	124.908	125.573	126.247
33.2608	130.166	131.446	132.733		136.525	125.679	126.154	126.657		132.362	124.908	125.573	126.247
33.301	130.221	131.516	132.825		136.756	125.702	126.166	126.669		132.41	124.908	125.573	126.247
33.3411	130.285	131.593	132.925		136.987	125.723	126.183	126.698		132.458	124.908	125.573	126.247
33.3813	130.347	131.658	133.027		137.218	125.753	126.203	126.713		132.507	124.908	125.573	126.247
33.4214	130.404	131.73	133.143		137.449	125.79	126.222	126.719		132.555	124.908	125.573	126.247
33.4616	130.47	131.808	133.251		137.68	125.812	126.242	126.735		132.603	124.908	125.573	126.247
33.5017	130.547	131.886	133.388		137.912	125.826	126.258	126.748		132.652	124.908	125.573	126.247
33.5419	130.607	131.966	133.545		138.143	125.835	126.272	126.764		132.7	124.908	125.573	126.247
33.582	130.684	132.044	133.724		138.374	125.854	126.285	126.776		132.748	124.908	125.573	126.247
33.6222	130.75	132.135	133.906		138.605	125.869	126.297	126.792		132.797	124.908	125.573	126.247
33.6623	130.813	132.244	134.08		138.836	125.884	126.311	126.799		132.845	124.908	125.573	126.247
33.7024	130.888	132.363	134.26		139.067	125.893	126.326	126.808		132.893	124.908	125.573	126.247
33.7426	130.956	132.493	134.431		139.298	125.908	126.339	126.816		132.942	124.908	125.573	126.247
33.7827	131.012	132.631	134.602		139.53	125.92	126.351	126.826		132.99	124.908	125.573	126.247
33.8229	131.07	132.783	134.77		139.761	125.93	126.364	126.838		133.038	124.908	125.573	126.247
33.863	131.162	132.931	134.927		139.992	125.942	126.379	126.846		133.087	124.908	125.573	126.247
33.9032	131.24	133.085	135.088		140.223	125.952	126.39	126.853		133.135	124.908	125.573	126.247
33.9433	131.385	133.244	135.25		140.454	125.966	126.403	126.87		133.183	124.908	125.573	126.247
33.9835	131.493	133.399	135.403		140.685	125.979	126.418	126.876		133.232	124.908	125.574	126.247
34.0236	131.64	133.566	135.563		140.916	125.989	126.432	126.885		133.28	124.908	125.574	126.247
34.0638	131.753	133.728	135.729		141.147	126	126.446	126.896		133.328	124.908	125.574	126.247
34.1039	131.947	133.889	135.918		141.378	126.014	126.46	126.905		133.376	124.908	125.574	126.247
34.1441	132.101	134.047	136.074		141.609	126.02	126.474	126.916		133.425	124.908	125.574	126.247
34.1842	132.295	134.204	136.228		141.841	126.036	126.489	126.929		133.473	124.908	125.574	126.247
34.2244	132.467	134.365	136.392		142.072	126.055	126.502	126.938		133.522	124.908	125.574	126.247
34.2645	132.657	134.527	136.551		142.303	126.072	126.519	126.951		133.57	124.908	125.574	126.247
34.3047	132.823	134.682	136.719		142.534	126.088	126.537	126.962		133.618	124.908	125.574	126.247
34.3448	132.986	134.84	136.879		142.765	126.103	126.553	126.975		133.666	124.908	125.574	126.247
34.385	133.165	135.004	137.048		142.996	126.114	126.571	126.991		133.715	124.908	125.574	126.247
34.4251	133.324	135.174	137.237		143.227	126.129	126.589	127.009		133.763	124.908	125.574	126.247
34.4652	133.477	135.355	137.45		143.458	126.162	126.618	127.034		133.811	124.908	125.574	126.247
34.5054	133.64	135.556	137.669		143.69	126.216	126.659	127.091		133.86	124.908	125.574	126.247
34.5455	133.784	135.753	137.844		143.921	126.294	126.705	127.151		133.908	124.908	125.574	126.247
34.5857	133.979	135.974	137.997		144.152	126.34	126.754	127.203		133.956	124.908	125.574	126.247
34.6258	134.173	136.199	138.122		144.383	126.383	126.788	127.254		134.005	124.908	125.574	126.247
34.666	134.337	136.409	138.24		144.614	126.415	126.822	127.299		134.053	124.908	125.574	126.247
34.7061	134.539	136.615	138.354		144.845	126.437	126.851	127.338		134.101	124.908	125.574	126.247
34.7463	134.741	136.808	138.461		145.076	126.459	126.875	127.36		134.15	124.908	125.574	126.247
34.7864	134.966	136.97	138.583		145.307	126.478	126.901	127.387		134.198	124.908	125.574	126.247
34.8266	135.228	137.126	138.672		145.538	126.499	126.925	127.409		134.246	124.908	125.574	126.247
34.8667	135.456	137.274	138.762		145.77	126.515	126.95	127.435		134.295	124.908	125.574	126.247
34.9069	135.63	137.417	138.877		146.001	126.528	126.975	127.46		134.343	124.908	125.574	126.247
34.947	135.812	137.555	139.016		146.232	126.543	126.999	127.484		134.391	124.908	125.574	126.247
34.9872	135.969	137.696	139.142		146.463	126.562	127.024	127.516		134.44	124.908	125.574	126.247
35.0273	136.121	137.833	139.256		146.694	126.582	127.048	127.54		134.488	124.908	125.574	126.247
35.0675	136.281	137.972	139.383		146.925	126.598	127.08	127.582		134.536	124.908	125.574	126.247
35.1076	136.416	138.118	139.479		147.156	126.627	127.126	127.645		134.584	124.908	125.574	126.247
35.1478	136.565	138.258	139.572		147.387	126.672	127.195	127.733		134.633	124.908	125.574	126.247
35.1879	136.7	138.387	139.659		147.619	126.746	127.271	127.84		134.681	124.908	125.574	126.247
35.228	136.883	138.511	139.784		147.85	126.814	127.346	127.942		134.729	124.908	125.574	126.247
35.2682	137.014	138.623	139.858		148.081	126.857	127.408	128.054		134.778	124.908	125.574	126.247
35.3083	137.132	138.726	139.919		148.312	126.889	127.462	128.15		134.826	124.908	125.574	126.247
35.3485	137.236	138.808	139.959		148.543	126.916	127.506	128.188		134.874	124.908	125.574	126.247
					148.774	126.934	127.539	128.218		134.923	124.908	125.574	126.247
					149.005	126.951	127.57	128.253		134.971	124.908	125.574	126.247
					149.236	126.966	127.598	128.268		135.019	124.908	125.574	126.247
					149.468	126.98	127.617	128.294		135.068	124.908	125.574	126.247
					149.699	126.992	127.628	128.311		135.116	124.908	125.574	126.247
					149.93	127.002	127.642	128.326		135.164	124.908	125.574	126.247
					150.161	127.013	127.659	128.336		135.213	124.908	125.574	126.247
					150.392	127.023	127.674	128.347		135.261	124.908	125.574	126.247
					150.623	127.032	127.687	128.351		135.309	124.908	125.574	126.247
					150.854	127.042	127.697	128.36		135.357	124.908	125.575	126.248
					151.085	127.053	127.706	128.367		135.406	124.908	125.575	126.248
					151.316	127.066	127.715	128.378		135.454	124.908	125.575	126.248
					151.548	127.074	127.725	128.386		135.502	124.908	125.575	126.248
					151.779	127.083	127.733	128.393		135.551	124.908	125.575	126.248
					152.01	127.091	127.742	128.402		135.599	124.908	125.575	126.248
					152.241	127.1	127.749	128.414		135.647	124.908	125.575	126.248
					152.472	127.11	127.758	128.424		135.696	124.908	125.575	126.248
					152.703	127.12	127.767	128.436		135.744	124.908	125.575	126.248
					152.934	127.128	127.778	128.445		135.792	124.908	125.575	126.248
					153.165	127.137	127.787	128.457		135.841	124.908	125.575	126.248
					153.397	127.146	127.794	128.466		135.889	124.908	125.575	126.248
					153.628	127.157	127.802	128.48		135.937	124.908	125.575	126.248
					153.859	127.166	127.81	128.489		135.986	124.908	125.575	126.248
					154.09	127.179	127.817	128.504		136.034	124.908	125.575	126.248
					154.321	127.186	127.825	128.516		136.082	124.908	125.575	126.248
					154.552	127.2	127.833	128.529		136.131	124.908	125.575	126.248
					154.783	127.206	127.841	128.538		136.179	124.908	125.575	126.248
					155.014	127.213	127.848	128.546		136.227	124.908	125.575	126.248
					155.245	127.22	127.856	128.55		136.276	124.908	125.575	126.248
					155.476	127.225	127.864	128.558		136.324	124.908	125.575	126.248
					155.708	127.232	127.871	128.565		136.372	124.908	125.575	126.248
					155.939	127.238	127.879	128.575		136.421	124.908	125.575	126.248
					156.17	127.246	127.888	128.585		136.469	124.908	125.575	126.248
					156.401	127.254	127.896	128.59		136.517	124.908	125.575	126.248
					156.632	127.262	127.903	128.593		136.565	124.908	125.575	126.248
					156.863	127.269	127.91	128.599		136.614	124.908	125.575	126.248
					157.094	127.274	127.917	128.606		136.662	124.909	125.575	126.248
					157.325	127.28	127.925	128.613		136.71	124.909	125.575	126.248
					157.557	127.284	127.932	128.623		136.759	124.909	125.575	126.248
					157.788	127.29	127.939	128.631		136.807	124.909	125.575	126.248
					158.019	127.293	127.946	128.64		136.855	124.909	125.575	126.248
					158.25	127.301	127.955	128.648		136.904	124.909	125.576	126.248
					158.481	127.309	127.963	128.656		136.952	124.909	125.576	126.248
					158.712	127.317	127.969	128.666		137	124.909	125.576	126.248
					158.943	127.328	127.975	128.678		137.049	124.909	125.576	126.248
					159.174	127.331	127.981	128.691		137.097	124.909	125.576	126.248
					159.405	127.338	127.989	128.698		137.145	124.909	125.577	126.248
					159.637	127.347	127.998	128.706		137.194	124.909	125.578	126.248
					159.868	127.352	128.004	128.715		137.242	124.909	125.579	126.248
					160.099	127.359	128.011	128.722		137.29	124.909	125.579	126.248
					160.33	127.366	128.017	128.732		137.339	124.909	125.579	126.248
					160.561	127.374	128.024	128.738		137.387	124.909	125.579	126.248
					160.792	127.38	128.033	128.749		137.435	124.909	125.579	126.248
					161.023	127.387	128.041	128.758		137.483	124.909	125.579	126.248
					161.254	127.394	128.049	128.768		137.532	124.909	125.58	126.248
					161.486	127.401	128.055	128.779		137.58	124.909	125.584	126.248
					161.717	127.405	128.063	128.79		137.629	124.909	125.586	126.248
					161.948	127.411	128.071	128.801		137.677	124.909	125.59	126.248
					162.179	127.416	128.077	128.811		137.725	124.909	125.591	126.248
					162.41	127.421	128.085	128.823		137.773	124.909	125.591	126.249
					162.641	127.425	128.093	128.831		137.822	124.909	125.591	126.249
					162.872	127.43	128.101	128.845		137.87	124.925	125.592	126.249
					163.103	127.436	128.109	128.854		137.918	124.926	125.593	126.249
					163.334	127.442	128.115	128.866		137.967	124.948	125.597	126.249
					163.566	127.447	128.121	128.879		138.015	124.948	125.603	126.263
					163.797	127.45	128.129	128.889		138.063	124.948	125.609	126.268
					164.028	127.455	128.137	128.898		138.112	124.948	125.615	126.284
					164.259	127.458	128.143	128.91		138.16	124.95	125.617	126.296
					164.49	127.462	128.151	128.921		138.208	124.95	125.62	126.346
					164.721	127.465	128.158	128.934		138.257	124.951	125.621	126.381
					164.952	127.471	128.166	128.944		138.305	124.957	125.629	126.434
					165.183	127.474	128.176	128.955		138.353	124.97	125.632	126.458
					165.415	127.48	128.185	128.966		138.401	124.981	125.632	126.486
					165.646	127.483	128.194	128.977		138.45	124.999	125.635	126.536
					165.877	127.486	128.203	128.99		138.498	124.999	125.636	126.636
					166.108	127.495	128.214	129		138.547	124.999	125.636	126.723
					166.339	127.505	128.224	129.014		138.595	125.002	125.639	126.846
					166.57	127.515	128.233	129.032		138.643	125.007	125.642	126.925
					166.801	127.525	128.246	129.047		138.691	125.007	125.644	127.047
					167.032	127.532	128.259	129.066		138.74	125.007	125.646	127.158
					167.263	127.538	128.27	129.083		138.788	125.007	125.649	127.269
					167.495	127.543	128.283	129.1						hiatus
					167.726	127.548	128.297	129.114		138.798	122.442	126.413	127.917
					167.957	127.553	128.31	129.136		138.812	122.596	126.415	127.917
					168.188	127.562	128.324	129.155		138.826	122.73	126.422	127.917
					168.419	127.564	128.336	129.17		138.84	122.852	126.439	127.918
					168.65	127.572	128.35	129.185		138.854	122.959	126.44	127.918
					168.881	127.577	128.362	129.199		138.868	123.076	126.454	127.918
					169.112	127.582	128.369	129.214		138.882	123.167	126.469	127.918
					169.344	127.586	128.383	129.221		138.896	123.281	126.476	127.918
					169.575	127.59	128.393	129.237		138.91	123.42	126.48	127.918
					169.806	127.598	128.4	129.257		138.924	123.567	126.491	127.918
					170.037	127.6	128.408	129.26		138.938	123.694	126.507	127.919
					170.268	127.602	128.412	129.263		138.952	123.81	126.522	127.919
					170.499	127.609	128.415	129.265		138.965	123.918	126.536	127.919
					170.73	127.612	128.416	129.266		138.98	124.032	126.544	127.919
					170.961	127.616	128.418	129.267		138.993	124.136	126.55	127.919
					171.192	127.62	128.42	129.268		139.007	124.2	126.562	127.919
					171.423	127.623	128.421	129.269		139.021	124.302	126.583	127.919
					171.655	127.627	128.423	129.27		139.035	124.411	126.588	127.919
					171.886	127.633	128.426	129.272		139.049	124.525	126.605	127.919
					172.117	127.635	128.428	129.274		139.063	124.611	126.619	127.919
					172.348	127.64	128.43	129.277		139.077	124.706	126.629	127.921
					172.579	127.645	128.433	129.278		139.091	124.782	126.638	127.921
					172.81	127.647	128.436	129.279		139.105	124.864	126.649	127.925
					173.041	127.649	128.437	129.283		139.119	124.931	126.665	127.926
					173.273	127.654	128.439	129.285		139.133	125.012	126.683	127.927
					173.504	127.657	128.442	129.286		139.147	125.102	126.703	127.942
					173.735	127.66	128.445	129.288		139.161	125.142	126.727	127.952
					173.966	127.664	128.447	129.291		139.175	125.172	126.741	127.969
					174.197	127.666	128.45	129.292		139.189	125.224	126.765	127.97
					174.428	127.667	128.45	129.293		139.203	125.285	126.776	127.983
					174.659	127.669	128.452	129.294		139.217	125.345	126.797	127.986
					174.89	127.67	128.454	129.295		139.231	125.406	126.816	127.992
					175.121	127.672	128.456	129.297		139.244	125.464	126.837	127.997
					175.352	127.674	128.457	129.298		139.258	125.485	126.846	128
					175.584	127.675	128.459	129.299		139.272	125.503	126.856	128.031
					175.815	127.676	128.46	129.301		139.286	125.516	126.87	128.05
					176.046	127.677	128.46	129.301		139.3	125.541	126.88	128.056
					176.277	127.679	128.462	129.303		139.314	125.57	126.891	128.073
					176.508	127.681	128.464	129.305		139.328	125.593	126.9	128.078
					176.739	127.682	128.467	129.307		139.342	125.623	126.91	128.079
					176.97	127.683	128.469	129.308		139.356	125.661	126.913	128.079
					177.202	127.684	128.47	129.308		139.37	125.669	126.927	128.087
					177.433	127.686	128.472	129.309		139.384	125.674	126.939	128.087
					177.664	127.686	128.473	129.31		139.398	125.677	126.945	128.087
					177.895	127.688	128.475	129.311		139.412	125.686	126.957	128.096
					178.126	127.69	128.476	129.312		139.426	125.686	126.967	128.113
					178.357	127.692	128.478	129.314		139.44	125.7	126.989	128.135
					178.588	127.695	128.479	129.315		139.454	125.72	127.002	128.157
					178.819	127.698	128.481	129.316		139.468	125.748	127.022	128.171
					179.05	127.7	128.482	129.317		139.482	125.749	127.037	128.177
					179.281	127.702	128.483	129.319		139.495	125.756	127.048	128.199
					179.513	127.705	128.485	129.32		139.509	125.763	127.06	128.218
					179.744	127.707	128.486	129.321		139.523	125.771	127.074	128.246
					179.975	127.71	128.488	129.321		139.537	125.779	127.085	128.253
					180.206	127.711	128.489	129.322		139.551	125.785	127.1	128.266
					180.437	127.715	128.491	129.324		139.565	125.793	127.115	128.282
					180.668	127.719	128.493	129.325		139.579	125.8	127.122	128.315
					180.899	127.721	128.495	129.326		139.593	125.808	127.13	128.351
					181.13	127.721	128.495	129.328		139.607	125.81	127.155	128.371
					181.362	127.723	128.496	129.329		139.621	125.81	127.17	128.392
					181.593	127.723	128.499	129.332		139.635	125.81	127.183	128.414
					181.824	127.726	128.501	129.333		139.649	125.811	127.21	128.426
					182.055	127.728	128.503	129.334		139.663	125.812	127.215	128.444
					182.286	127.729	128.504	129.334		139.677	125.814	127.23	128.469
					182.517	127.731	128.506	129.335		139.691	125.815	127.246	128.475
					182.748	127.732	128.507	129.337		139.705	125.816	127.254	128.509
					182.979	127.733	128.508	129.338		139.719	125.817	127.266	128.55
					183.21	127.734	128.51	129.339		139.733	125.82	127.279	128.56
					183.442	127.735	128.511	129.341		139.746	125.825	127.286	128.57
					183.673	127.736	128.512	129.342		139.761	125.838	127.301	128.587
					183.904	127.738	128.514	129.344		139.774	125.848	127.312	128.595
					184.135	127.74	128.516	129.345		139.788	125.861	127.32	128.609
					184.366	127.744	128.517	129.347		139.802	125.871	127.335	128.65
					184.597	127.745	128.519	129.35		139.816	125.874	127.345	128.653
					184.828	127.745	128.52	129.352		139.83	125.88	127.35	128.681
					185.059	127.746	128.521	129.354		139.844	125.887	127.357	128.681
					185.291	127.746	128.523	129.355		139.858	125.899	127.362	128.702
					185.522	127.748	128.524	129.357		139.872	125.909	127.371	128.702
					185.753	127.749	128.525	129.358		139.886	125.918	127.374	128.702
					185.984	127.75	128.527	129.359		139.9	125.925	127.384	128.702
					186.215	127.752	128.529	129.36		139.914	125.933	127.386	128.702
					186.446	127.753	128.53	129.361		139.928	125.946	127.389	128.702
					186.677	127.755	128.532	129.363		139.942	125.956	127.393	128.702
					186.908	127.758	128.534	129.366		139.956	125.967	127.396	128.702
					187.139	127.758	128.536	129.369		139.97	125.977	127.402	128.702
					187.371	127.76	128.537	129.373		139.984	125.987	127.406	128.702
					187.602	127.763	128.539	129.374		139.998	125.999	127.408	128.702
					187.833	127.764	128.541	129.376		140.012	126.011	127.411	128.702
					188.064	127.764	128.542	129.377		140.025	126.022	127.414	128.702
					188.295	127.765	128.544	129.378		140.039	126.034	127.415	128.702
					188.526	127.765	128.547	129.379		140.053	126.043	127.421	128.702
					188.757	127.767	128.549	129.381		140.067	126.051	127.425	128.702
					188.988	127.768	128.55	129.381		140.081	126.057	127.429	128.702
					189.22	127.769	128.551	129.384		140.095	126.063	127.434	128.702
					189.451	127.769	128.553	129.385		140.109	126.073	127.437	128.702
					189.682	127.771	128.554	129.387		140.123	126.082	127.439	128.702
					189.913	127.773	128.556	129.387		140.137	126.089	127.441	128.702
					190.144	127.774	128.558	129.388		140.151	126.093	127.443	128.702
					190.375	127.774	128.56	129.389		140.165	126.1	127.446	128.702
					190.606	127.775	128.561	129.389		140.179	126.106	127.452	128.702
					190.837	127.777	128.563	129.39		140.193	126.111	127.456	128.702
					191.068	127.777	128.563	129.392		140.207	126.115	127.459	128.702
					191.3	127.778	128.565	129.395		140.221	126.118	127.463	128.702
					191.531	127.778	128.567	129.396		140.235	126.123	127.467	128.703
					191.762	127.781	128.569	129.398		140.249	126.126	127.47	128.704
					191.993	127.781	128.57	129.4		140.263	126.129	127.475	128.704
					192.224	127.782	128.571	129.401		140.276	126.132	127.479	128.705
					192.455	127.782	128.572	129.403		140.291	126.134	127.482	128.706
					192.686	127.783	128.573	129.404		140.304	126.139	127.486	128.708
					192.917	127.783	128.575	129.405		140.318	126.147	127.491	128.721
					193.149	127.784	128.576	129.409		140.332	126.154	127.495	128.724
					193.38	127.784	128.578	129.409		140.346	126.162	127.499	128.726
					193.611	127.786	128.58	129.41		140.36	126.168	127.503	128.729
					193.842	127.786	128.581	129.411		140.374	126.174	127.507	128.729
					194.073	127.786	128.582	129.415		140.388	126.178	127.51	128.729
					194.304	127.787	128.584	129.417		140.402	126.181	127.513	128.729
					194.535	127.788	128.585	129.418		140.416	126.184	127.517	128.729
					194.766	127.788	128.587	129.42		140.43	126.185	127.52	128.729
					194.997	127.789	128.588	129.421		140.444	126.188	127.524	128.729
					195.228	127.789	128.589	129.422		140.458	126.194	127.527	128.73
					195.46	127.79	128.591	129.422		140.472	126.198	127.528	128.735
					195.691	127.79	128.592	129.423		140.486	126.203	127.529	128.739
					195.922	127.791	128.593	129.424		140.5	126.208	127.53	128.744
					196.153	127.791	128.594	129.426		140.514	126.21	127.534	128.747
					196.384	127.792	128.595	129.429		140.528	126.216	127.536	128.75
					196.615	127.792	128.597	129.43		140.542	126.225	127.538	128.755
					196.846	127.793	128.598	129.431		140.555	126.23	127.542	128.763
					197.077	127.794	128.599	129.432		140.569	126.233	127.547	128.767
					197.309	127.795	128.6	129.433		140.583	126.237	127.55	128.769
					197.54	127.795	128.601	129.435		140.597	126.24	127.554	128.772
					197.771	127.796	128.602	129.438		140.611	126.244	127.557	128.774
					198.002	127.797	128.605	129.44		140.625	126.246	127.559	128.777
					198.233	127.798	128.607	129.442		140.639	126.249	127.563	128.78
					198.464	127.799	128.608	129.444		140.653	126.253	127.564	128.782
					198.695	127.799	128.61	129.445		140.667	126.255	127.568	128.784
					198.926	127.8	128.611	129.447		140.681	126.259	127.571	128.784
					199.157	127.801	128.612	129.449		140.695	126.262	127.575	128.784
					199.389	127.802	128.614	129.45		140.709	126.266	127.578	128.784
					199.62	127.804	128.616	129.452		140.723	126.269	127.58	128.784
					199.851	127.805	128.618	129.454		140.737	126.274	127.581	128.784
					200.082	127.808	128.62	129.455		140.751	126.28	127.585	128.784
					200.313	127.808	128.622	129.455		140.765	126.283	127.588	128.784
					200.544	127.81	128.623	129.457		140.779	126.285	127.591	128.784
					200.775	127.813	128.625	129.457		140.792	126.288	127.594	128.784
					201.006	127.815	128.626	129.458		140.806	126.291	127.597	128.784
					201.238	127.817	128.627	129.459		140.82	126.295	127.601	128.784
					201.469	127.819	128.628	129.46		140.834	126.299	127.605	128.784
					201.7	127.82	128.63	129.461		140.848	126.303	127.606	128.784
					201.931	127.822	128.631	129.463		140.862	126.307	127.61	128.785
					202.162	127.823	128.633	129.465		140.876	126.311	127.613	128.788
					202.393	127.824	128.633	129.469		140.89	126.314	127.618	128.792
					202.624	127.826	128.635	129.47		140.904	126.316	127.621	128.796
					202.855	127.827	128.637	129.471		140.918	126.318	127.624	128.799
					203.087	127.828	128.641	129.473		140.932	126.321	127.626	128.802
					203.318	127.832	128.642	129.475		140.946	126.324	127.631	128.807
					203.549	127.834	128.643	129.476		140.96	126.329	127.635	128.81
					203.78	127.835	128.644	129.477		140.974	126.334	127.637	128.811
					204.011	127.836	128.647	129.478		140.988	126.337	127.64	128.811
					204.242	127.836	128.649	129.479		141.002	126.341	127.643	128.811
					204.473	127.837	128.65	129.48		141.016	126.348	127.646	128.811
					204.704	127.839	128.652	129.48		141.03	126.35	127.649	128.811
					204.935	127.84	128.653	129.483		141.044	126.356	127.653	128.811
					205.167	127.842	128.656	129.484		141.058	126.361	127.656	128.811
					205.398	127.843	128.658	129.487		141.071	126.365	127.661	128.811
					205.629	127.845	128.659	129.491		141.085	126.368	127.664	128.811
					205.86	127.846	128.66	129.492		141.099	126.373	127.668	128.811
					206.091	127.849	128.661	129.494		141.113	126.377	127.67	128.811
					206.322	127.852	128.662	129.496		141.127	126.383	127.674	128.812
					206.553	127.853	128.664	129.497		141.141	126.388	127.676	128.812
					206.784	127.855	128.665	129.498		141.155	126.393	127.678	128.813
					207.016	127.857	128.667	129.499		141.169	126.395	127.68	128.816
					207.247	127.859	128.669	129.502		141.183	126.399	127.68	128.818
					207.478	127.861	128.67	129.505		141.197	126.404	127.684	128.821
					207.709	127.863	128.673	129.507		141.211	126.407	127.684	128.822
					207.94	127.865	128.674	129.511		141.225	126.415	127.687	128.828
					208.171	127.867	128.675	129.514		141.239	126.418	127.69	128.831
					208.402	127.869	128.677	129.518		141.253	126.419	127.693	128.836
					208.633	127.872	128.679	129.522		141.267	126.421	127.696	128.842
					208.864	127.874	128.679	129.527		141.281	126.425	127.701	128.844
					209.095	127.875	128.68	129.53		141.295	126.427	127.705	128.85
					209.327	127.876	128.682	129.533		141.309	126.429	127.708	128.851
					209.558	127.877	128.684	129.537		141.322	126.432	127.709	128.851
					209.789	127.877	128.685	129.54		141.337	126.434	127.712	128.855
					210.02	127.878	128.686	129.542		141.35	126.438	127.714	128.857
					210.251	127.879	128.689	129.544		141.364	126.441	127.717	128.859
					210.482	127.88	128.69	129.546		141.378	126.444	127.72	128.862
					210.713	127.882	128.692	129.548		141.392	126.451	127.723	128.864
					210.945	127.883	128.693	129.549		141.406	126.455	127.727	128.869
					211.176	127.885	128.694	129.55		141.42	126.458	127.729	128.871
					211.407	127.888	128.695	129.551		141.434	126.463	127.732	128.873
					211.638	127.889	128.696	129.553		141.448	126.466	127.734	128.877
					211.869	127.889	128.698	129.554		141.462	126.472	127.736	128.884
					212.1	127.889	128.7	129.556		141.476	126.475	127.739	128.887
					212.331	127.89	128.702	129.557		141.49	126.477	127.742	128.891
					212.562	127.89	128.704	129.559		141.504	126.482	127.745	128.893
					212.793	127.89	128.705	129.565		141.518	126.485	127.748	128.895
					213.024	127.894	128.706	129.572		141.532	126.487	127.751	128.897
					213.256	127.896	128.708	129.577		141.546	126.489	127.754	128.9
					213.487	127.897	128.711	129.583		141.56	126.493	127.756	128.902
					213.718	127.898	128.712	129.587		141.574	126.496	127.756	128.904
					213.949	127.899	128.714	129.587		141.588	126.5	127.757	128.906
					214.18	127.899	128.716	129.588		141.601	126.504	127.759	128.911
					214.411	127.9	128.718	129.59		141.615	126.507	127.761	128.915
					214.642	127.905	128.719	129.595		141.629	126.511	127.763	128.917
					214.873	127.906	128.72	129.596		141.643	126.518	127.767	128.919
					215.105	127.909	128.722	129.601		141.657	126.526	127.77	128.923
					215.336	127.911	128.725	129.605		141.671	126.528	127.772	128.923
					215.567	127.912	128.727	129.607		141.685	126.53	127.775	128.923
					215.798	127.913	128.73	129.608		141.699	126.537	127.779	128.923
					216.029	127.914	128.732	129.611		141.713	126.543	127.783	128.923
					216.26	127.914	128.734	129.618		141.727	126.547	127.786	128.923
					216.491	127.915	128.738	129.62		141.741	126.548	127.789	128.923
					216.722	127.921	128.74	129.624		141.755	126.549	127.79	128.925
					216.953	127.923	128.742	129.628		141.769	126.55	127.792	128.928
					217.185	127.926	128.743	129.634		141.783	126.551	127.796	128.932
					217.416	127.928	128.744	129.637		141.797	126.557	127.799	128.935
					217.647	127.933	128.747	129.641		141.811	126.559	127.802	128.939
					217.878	127.934	128.75	129.645		141.825	126.562	127.805	128.941
					218.109	127.935	128.752	129.648		141.839	126.565	127.809	128.943
					218.34	127.94	128.753	129.653		141.852	126.568	127.811	128.945
					218.571	127.945	128.756	129.659		141.866	126.574	127.814	128.947
					218.802	127.948	128.758	129.665		141.88	126.576	127.817	128.95
					219.034	127.949	128.76	129.669		141.894	126.579	127.819	128.952
					219.265	127.951	128.762	129.671		141.908	126.582	127.822	128.955
					219.496	127.952	128.765	129.675		141.922	126.585	127.824	128.958
					219.727	127.954	128.767	129.678		141.936	126.589	127.827	128.958
					219.958	127.955	128.769	129.682		141.95	126.593	127.829	128.959
					220.189	127.956	128.772	129.688		141.964	126.596	127.832	128.959
					220.42	127.959	128.776	129.694		141.978	126.599	127.835	128.959
					220.651	127.963	128.778	129.7		141.992	126.602	127.837	128.959
					220.882	127.965	128.78	129.707		142.006	126.605	127.838	128.959
					221.114	127.967	128.782	129.712		142.02	126.609	127.841	128.962
					221.345	127.968	128.784	129.715		142.034	126.614	127.845	128.965
					221.576	127.969	128.787	129.723		142.048	126.616	127.847	128.968
					221.807	127.97	128.789	129.728		142.062	126.619	127.85	128.97
					222.038	127.97	128.791	129.736		142.076	126.621	127.852	128.971
					222.269	127.971	128.792	129.742		142.09	126.623	127.854	128.973
					222.5	127.973	128.794	129.749		142.103	126.626	127.856	128.974
					222.731	127.974	128.797	129.756		142.118	126.627	127.857	128.975
					222.963	127.974	128.8	129.761		142.131	126.629	127.859	128.976
					223.194	128.045	128.838	129.769		142.145	126.632	127.863	128.978
					223.425	128.136	128.899	129.783		142.159	126.636	127.866	128.985
					223.656	128.22	128.944	129.796		142.173	126.638	127.869	128.989
					223.887	128.283	128.983	129.806		142.187	126.639	127.87	128.99
					224.118	128.346	129.021	129.815		142.201	126.641	127.872	128.991
					224.349	128.398	129.062	129.827		142.215	126.642	127.874	128.992
					224.58	128.456	129.099	129.847		142.229	126.646	127.877	128.994
					224.811	128.507	129.137	129.87		142.243	126.649	127.878	128.998
					225.043	128.556	129.172	129.882		142.257	126.652	127.88	129.001
					225.274	128.603	129.21	129.895		142.271	126.654	127.883	129.003
					225.505	128.642	129.243	129.904		142.285	126.656	127.885	129.006
					225.736	128.691	129.282	129.924		142.299	126.659	127.887	129.011
					225.967	128.745	129.319	129.944		142.313	126.661	127.889	129.012
					226.198	128.804	129.356	129.975		142.327	126.664	127.892	129.016
					226.429	128.852	129.395	130.003		142.341	126.666	127.895	129.018
					226.66	128.91	129.443	130.048		142.355	126.668	127.898	129.02
					226.892	128.956	129.496	130.088		142.369	126.671	127.901	129.022
					227.123	129.01	129.542	130.123		142.382	126.673	127.903	129.024
					227.354	129.044	129.583	130.154		142.396	126.674	127.906	129.028
					227.585	129.065	129.598	130.173		142.41	126.676	127.908	129.029
					227.816	129.081	129.61	130.187		142.424	126.679	127.91	129.031
					228.047	129.092	129.619	130.198		142.438	126.682	127.912	129.033
					228.278	129.102	129.627	130.208		142.452	126.685	127.915	129.036
					228.509	129.109	129.636	130.219		142.466	126.687	127.918	129.039
					228.74	129.115	129.644	130.224		142.48	126.69	127.921	129.042
					228.971	129.124	129.653	130.235		142.494	126.694	127.922	129.044
					229.203	129.137	129.663	130.245		142.508	126.697	127.926	129.046
					229.434	129.148	129.676	130.253		142.522	126.7	127.928	129.048
					229.665	129.164	129.692	130.262		142.536	126.703	127.93	129.049
					229.896	129.195	129.723	130.282		142.55	126.707	127.934	129.051
					230.127	129.233	129.756	130.329		142.564	126.71	127.936	129.053
					230.358	129.27	129.792	130.39		142.578	126.715	127.937	129.055
					230.589	129.298	129.835	130.437		142.592	126.721	127.938	129.057
					230.821	129.336	129.873	130.481		142.606	126.723	127.939	129.062
					231.052	129.37	129.912	130.537		142.62	126.729	127.942	129.067
					231.283	129.4	129.951	130.566		142.633	126.732	127.943	129.071
					231.514	129.447	129.997	130.603		142.648	126.733	127.944	129.075
					231.745	129.493	130.043	130.65		142.661	126.735	127.947	129.079
					231.976	129.547	130.096	130.695		142.675	126.738	127.948	129.081
					232.207	129.615	130.155	130.814		142.689	126.744	127.951	129.084
					232.438	129.696	130.228	130.953		142.703	126.746	127.954	129.085
					232.669	129.747	130.272	131.035		142.717	126.751	127.957	129.086
					232.9	129.788	130.318	131.119		142.731	126.753	127.959	129.087
					233.132	129.811	130.374	131.197		142.745	126.757	127.961	129.089
					233.363	129.835	130.43	131.279		142.759	126.761	127.962	129.091
					233.594	129.867	130.491	131.369		142.773	126.764	127.964	129.093
					233.825	129.904	130.568	131.448		142.787	126.766	127.966	129.096
					234.056	129.959	130.671	131.59		142.801	126.767	127.969	129.1
					234.287	130.079	130.773	131.761		142.815	126.769	127.972	129.103
					234.518	130.152	130.861	131.851		142.829	126.772	127.972	129.104
					234.75	130.198	130.945	131.934		142.843	126.775	127.974	129.104
					234.981	130.244	131.02	131.996		142.857	126.778	127.976	129.104
					235.212	130.302	131.091	132.058		142.871	126.78	127.979	129.104
					235.443	130.357	131.165	132.144		142.885	126.781	127.981	129.104
					235.674	130.397	131.258	132.28		142.899	126.784	127.981	129.104
					235.905	130.551	131.44	132.508		142.912	126.788	127.983	129.105
					236.136	130.739	131.621	132.685		142.926	126.794	127.984	129.107
					236.367	130.866	131.785	132.882		142.94	126.796	127.985	129.109
					236.598	130.982	131.947	133.082		142.954	126.797	127.987	129.111
					236.829	131.091	132.102	133.286		142.968	126.798	127.99	129.113
					237.061	131.205	132.268	133.511		142.982	126.8	127.992	129.116
					237.292	131.37	132.516	133.831		142.996	126.804	127.994	129.119
					237.523	131.664	132.821	134.072		143.01	126.806	127.995	129.123
					237.754	131.905	133.042	134.285		143.024	126.808	127.997	129.124
					237.985	132.091	133.244	134.441		143.038	126.814	127.999	129.128
					238.216	132.28	133.479	134.614		143.052	126.816	128	129.13
					238.447	132.516	133.741	134.899		143.066	126.818	128.001	129.132
					238.678	132.852	134.111	135.396		143.08	126.821	128.004	129.137
					238.91	133.213	134.422	136.019		143.094	126.825	128.007	129.139
					239.141	133.466	134.765	136.475		143.108	126.828	128.009	129.142
					239.372	133.668	135.169	136.864		143.122	126.831	128.012	129.148
					239.603	134.041	135.683	137.276		143.136	126.833	128.016	129.151
					239.834	134.567	136.297	137.785		143.149	126.835	128.02	129.154
					240.065	135.305	137.059	138.41		143.163	126.837	128.023	129.159
					240.296	135.619	137.542	138.916		143.177	126.84	128.027	129.161
					240.527	136.007	137.886	139.306		143.191	126.843	128.03	129.163
					240.758	136.491	138.211	139.617		143.205	126.846	128.032	129.167
					240.99	137.005	138.618	139.997		143.219	126.85	128.035	129.17
					241.221	137.509	139.024	140.366		143.233	126.851	128.037	129.174
					241.452	137.944	139.387	140.801		143.247	126.853	128.04	129.179
					241.683	138.336	139.756	141.222		143.261	126.856	128.043	129.184
										143.275	126.862	128.046	129.189
										143.289	126.864	128.049	129.193
										143.303	126.872	128.053	129.196
										143.317	126.874	128.055	129.198
										143.331	126.879	128.057	129.201
										143.345	126.882	128.059	129.203
										143.359	126.886	128.061	129.206
										143.373	126.891	128.065	129.211
										143.387	126.894	128.068	129.213
										143.401	126.897	128.071	129.214
										143.415	126.898	128.073	129.218
										143.429	126.898	128.076	129.22
										143.442	126.898	128.079	129.223
										143.456	126.898	128.082	129.226
										143.47	126.898	128.085	129.227
										143.484	126.898	128.089	129.231
										143.498	126.898	128.09	129.236
										143.512	126.898	128.091	129.239
										143.526	126.898	128.094	129.242
										143.54	126.898	128.096	129.246
										143.554	126.905	128.098	129.251
										143.568	126.908	128.102	129.254
										143.582	126.912	128.102	129.26
										143.596	126.918	128.103	129.263
										143.61	126.921	128.107	129.268
										143.624	126.923	128.109	129.272
										143.638	126.925	128.112	129.277
										143.652	126.927	128.115	129.283
										143.666	126.929	128.118	129.29
										143.679	126.933	128.122	129.293
										143.694	126.935	128.125	129.298
										143.707	126.937	128.126	129.302
										143.721	126.939	128.131	129.306
										143.735	126.941	128.132	129.311
										143.749	126.945	128.134	129.315
										143.763	126.947	128.134	129.318
										143.777	126.953	128.136	129.321
										143.791	126.954	128.14	129.324
										143.805	126.958	128.141	129.329
										143.819	126.96	128.143	129.333
										143.833	126.964	128.148	129.337
										143.847	126.964	128.15	129.344
										143.861	126.964	128.154	129.348
										143.875	126.964	128.157	129.354
										143.889	126.964	128.16	129.359
										143.903	126.965	128.162	129.364
										143.917	126.966	128.163	129.368
										143.931	126.968	128.165	129.37
										143.945	126.968	128.167	129.373
										143.958	126.969	128.17	129.375
										143.972	126.969	128.172	129.378
										143.986	126.969	128.175	129.383
										144	126.969	128.177	129.386
										144.014	126.969	128.179	129.39
										144.028	126.969	128.179	129.394
										144.042	126.969	128.18	129.397
										144.056	126.97	128.181	129.403
										144.07	126.974	128.181	129.407
										144.084	126.975	128.185	129.412
										144.098	126.975	128.189	129.417
										144.112	126.977	128.19	129.42
										144.126	126.978	128.192	129.422
										144.14	126.979	128.195	129.425
										144.154	126.98	128.198	129.431
										144.168	126.984	128.201	129.438
										144.182	126.988	128.203	129.441
										144.196	126.99	128.206	129.443
										144.209	126.991	128.21	129.452
										144.223	126.993	128.213	129.457
										144.237	126.994	128.216	129.461
										144.251	126.994	128.218	129.464
										144.265	126.995	128.219	129.467
										144.279	126.995	128.221	129.469
										144.293	126.995	128.223	129.475
										144.307	126.996	128.227	129.479
										144.321	126.997	128.228	129.483
										144.335	127.001	128.23	129.486
										144.349	127.005	128.234	129.491
										144.363	127.009	128.236	129.495
										144.377	127.011	128.239	129.498
										144.391	127.014	128.24	129.502
										144.405	127.015	128.242	129.505
										144.419	127.019	128.246	129.507
										144.433	127.022	128.249	129.51
										144.447	127.028	128.254	129.512
										144.46	127.035	128.256	129.514
										144.475	127.039	128.26	129.516
										144.488	127.041	128.262	129.518
										144.502	127.043	128.266	129.523
										144.516	127.045	128.271	129.526
										144.53	127.047	128.273	129.53
										144.544	127.049	128.278	129.534
										144.558	127.05	128.283	129.538
										144.572	127.052	128.287	129.542
										144.586	127.057	128.291	129.548
										144.6	127.062	128.293	129.551
										144.614	127.064	128.297	129.553
										144.628	127.066	128.301	129.554
										144.642	127.069	128.306	129.556
										144.656	127.072	128.309	129.56
										144.67	127.074	128.313	129.564
										144.684	127.075	128.315	129.567
										144.698	127.081	128.317	129.57
										144.712	127.082	128.32	129.572
										144.726	127.082	128.325	129.577
										144.739	127.082	128.328	129.581
										144.753	127.082	128.332	129.585
										144.767	127.082	128.337	129.587
										144.781	127.083	128.341	129.591
										144.795	127.084	128.345	129.595
										144.809	127.086	128.348	129.6
										144.823	127.088	128.352	129.603
										144.837	127.088	128.354	129.608
										144.851	127.088	128.356	129.612
										144.865	127.088	128.358	129.616
										144.879	127.088	128.362	129.62
										144.893	127.088	128.365	129.622
										144.907	127.088	128.369	129.627
										144.921	127.09	128.373	129.628
										144.935	127.091	128.377	129.63
										144.949	127.093	128.381	129.633
										144.963	127.096	128.384	129.636
										144.977	127.098	128.388	129.639
										144.99	127.1	128.392	129.642
										145.004	127.104	128.395	129.645
										145.018	127.105	128.399	129.651
										145.032	127.107	128.401	129.654
										145.046	127.111	128.403	129.658
										145.06	127.112	128.405	129.662
										145.074	127.112	128.409	129.668
										145.088	127.113	128.413	129.671
										145.102	127.114	128.417	129.677
										145.116	127.117	128.421	129.68
										145.13	127.119	128.424	129.684
										145.144	127.121	128.432	129.687
										145.158	127.124	128.436	129.692
										145.172	127.125	128.439	129.702
										145.186	127.126	128.439	129.708
										145.2	127.127	128.442	129.713
										145.214	127.131	128.447	129.716
										145.228	127.134	128.452	129.721
										145.242	127.139	128.453	129.727
										145.256	127.143	128.458	129.733
										145.269	127.15	128.466	129.737
										145.283	127.158	128.474	129.743
										145.297	127.166	128.477	129.747
										145.311	127.178	128.484	129.752
										145.325	127.178	128.487	129.752
										145.339	127.178	128.491	129.752
										145.353	127.178	128.496	129.755
										145.367	127.178	128.501	129.759
										145.381	127.178	128.505	129.766
										145.395	127.178	128.509	129.771
										145.409	127.178	128.513	129.776
										145.423	127.178	128.519	129.787
										145.437	127.178	128.526	129.797
										145.451	127.178	128.532	129.81
										145.465	127.178	128.538	129.823
										145.479	127.178	128.54	129.833
										145.493	127.178	128.544	129.844
										145.506	127.178	128.546	129.855
										145.52	127.178	128.547	129.867
										145.534	127.178	128.552	129.878
										145.548	127.178	128.558	129.889
										145.562	127.178	128.565	129.899
										145.576	127.178	128.568	129.903
										145.59	127.179	128.572	129.906
										145.604	127.184	128.575	129.922
										145.618	127.19	128.581	129.937
										145.632	127.197	128.587	129.945
										145.646	127.203	128.591	129.954
										145.66	127.206	128.593	129.972
										145.674	127.206	128.6	129.982
										145.688	127.206	128.603	129.995
										145.702	127.207	128.607	130.013
										145.716	127.207	128.609	130.025
										145.73	127.207	128.611	130.034
										145.744	127.207	128.616	130.046
										145.758	127.207	128.619	130.056

## Sheet: Composite age model
Stack depth	Stack age	Uncert -2s	Uncert +2s
48.3687	108.067	-0.876701	0.738869
48.569	108.166	-0.835655	0.693489
48.7694	108.233	-0.792236	0.725639
48.9698	108.443	-0.828728	1.01874
49.1701	108.853	-0.811661	1.13629
49.3705	109.2	-0.882851	1.04726
49.5709	109.475	-0.845932	0.905411
49.7713	109.795	-0.877113	0.937622
49.9716	110.17	-0.96434	0.954247
50.172	110.513	-0.929443	0.98819
50.3724	110.786	-0.841377	0.932968
50.5727	111.017	-0.824127	0.911095
50.7731	111.233	-0.842651	0.956322
50.9735	111.434	-0.922806	0.959564
51.1739	111.671	-0.972893	0.802284
51.3742	111.94	-0.893684	0.657761
51.5746	112.125	-0.77803	0.579712
51.775	112.198	-0.731888	0.540001
51.9753	112.215	-0.691742	0.540825
52.1757	112.222	-0.667099	0.534195
52.3761	112.239	-0.654312	0.520554
52.5765	112.248	-0.629105	0.515907
52.7768	112.268	-0.622215	0.500504
52.9772	112.276	-0.597511	0.500092
53.1776	112.291	-0.581505	0.507111
53.3779	112.309	-0.571495	0.511063
53.5783	112.333	-0.572533	0.504715
53.7787	112.357	-0.553261	0.504967
53.9791	112.385	-0.519554	0.485153
54.1794	112.41	-0.5028	0.486053
54.3798	112.435	-0.5	0.477867
54.5802	112.456	-0.503166	0.47963
54.7805	112.475	-0.499802	0.49131
54.9809	112.497	-0.500198	0.502754
55.1813	112.516	-0.505997	0.522255
55.3816	112.543	-0.521461	0.530647
55.582	112.575	-0.53463	0.570633
55.7824	112.621	-0.554214	0.651535
55.9828	112.715	-0.606224	0.713387
56.1831	112.831	-0.634171	0.759956
56.3835	112.971	-0.662773	0.822441
56.5839	113.105	-0.683456	0.814735
56.7842	113.232	-0.726173	0.894531
56.9846	113.383	-0.798424	0.904411
57.185	113.558	-0.897736	0.973373
57.3854	113.749	-0.968582	1.03084
57.5857	113.923	-0.955704	1.03265
57.7861	114.105	-0.977013	1.03367
57.9865	114.263	-1.00101	0.911667
58.1868	114.389	-0.981247	0.817284
58.3872	114.484	-0.933044	0.745117
58.5876	114.555	-0.893814	0.705994
58.788	114.615	-0.859718	0.658546
58.9883	114.669	-0.807953	0.613953
59.1887	114.708	-0.774658	0.591003
59.3891	114.746	-0.723358	0.563683
59.5894	114.776	-0.699814	0.552094
59.7898	114.813	-0.685112	0.533325
59.9902	114.846	-0.672737	0.519012
60.1906	114.862	-0.663254	0.529747
60.3909	114.883	-0.668861	0.533081
60.5913	114.896	-0.648125	0.529648
60.7917	114.9	-0.649086	0.5327
60.992	114.927	-0.641464	0.553261
61.1924	115.101	-0.630318	0.645866
61.3928	115.265	-0.625587	0.729897
61.5932	115.422	-0.666008	0.70005
61.7935	115.591	-0.708908	0.673912
61.9939	115.784	-0.783768	0.648003
62.1943	115.96	-0.774979	0.636116
62.3946	116.052	-0.684013	0.593193
62.595	116.103	-0.668991	0.569878
62.7954	116.118	-0.679878	0.571121
62.9957	116.124	-0.680969	0.564919
63.1961	116.127	-0.665375	0.561668
63.3965	116.133	-0.656662	0.556458
63.5969	116.138	-0.65036	0.551262
63.7972	116.143	-0.642113	0.546188
63.9976	116.152	-0.63961	0.537331
64.198	116.158	-0.639618	0.534134
64.3983	116.161	-0.639366	0.540649
64.5987	116.166	-0.64431	0.540588
64.7991	116.173	-0.644211	0.539742
64.9995	116.181	-0.633224	0.534561
65.1998	116.189	-0.638222	0.527313
65.4002	116.194	-0.636208	0.522949
65.6006	116.199	-0.63327	0.51963
65.8009	116.207	-0.637291	0.516167
66.0013	116.218	-0.643982	0.508896
66.2017	116.232	-0.628014	0.500801
66.4021	116.243	-0.619133	0.512856
66.6024	116.258	-0.61615	0.517563
66.8028	116.275	-0.599007	0.509445
67.0032	116.296	-0.578575	0.506836
67.2035	116.323	-0.550705	0.510506
67.4039	116.356	-0.532036	0.521942
67.6043	116.385	-0.51535	0.516006
67.8047	116.412	-0.510071	0.504379
68.005	116.428	-0.477089	0.511383
68.2054	116.431	-0.477623	0.513222
68.4058	116.436	-0.482193	0.513718
68.6061	116.438	-0.484787	0.511223
68.8065	116.442	-0.48616	0.509308
69.0069	116.444	-0.487183	0.507332
69.2073	116.446	-0.488823	0.50515
69.4076	116.448	-0.487457	0.503853
69.608	116.449	-0.483536	0.505547
69.8084	116.451	-0.476265	0.508812
70.0087	116.453	-0.477104	0.506798
70.2091	116.454	-0.475212	0.507942
70.4095	116.455	-0.476265	0.506721
70.6099	116.456	-0.47747	0.50547
70.8102	116.458	-0.4785	0.512047
71.0106	116.459	-0.478416	0.510857
71.211	116.46	-0.478386	0.516159
71.4113	116.462	-0.47908	0.514839
71.6117	116.463	-0.480469	0.51722
71.8121	116.465	-0.481979	0.523499
72.0124	116.466	-0.483253	0.523438
72.2128	116.47	-0.484978	0.522835
72.4132	116.471	-0.484436	0.524323
72.6136	116.471	-0.483238	0.530136
72.8139	116.472	-0.481873	0.532265
73.0143	116.474	-0.482307	0.534805
73.2147	116.476	-0.4841	0.546211
73.415	116.478	-0.485878	0.553902
73.6154	116.487	-0.483192	0.56604
73.8158	116.492	-0.483017	0.562454
74.0162	116.498	-0.487015	0.559196
74.2165	116.502	-0.491226	0.562683
74.4169	116.506	-0.492363	0.562706
74.6173	116.513	-0.497734	0.563232
74.8176	116.516	-0.500641	0.565269
75.018	116.519	-0.500771	0.582268
75.2184	116.524	-0.50547	0.593231
75.4188	116.527	-0.50885	0.615829
75.6191	116.55	-0.511086	0.637917
75.8195	116.639	-0.563293	0.733902
76.0199	116.773	-0.573723	0.947487
76.2202	116.944	-0.599586	0.933083
76.4206	117.086	-0.671204	0.940414
76.621	117.247	-0.764938	0.881821
76.8214	117.416	-0.853333	0.803146
77.0217	117.587	-0.947731	0.739067
77.2221	117.756	-1.01575	0.689888
77.4225	117.927	-1.00971	0.621376
77.6228	118.081	-0.942802	0.542053
77.8232	118.173	-0.750801	0.512566
78.0236	118.241	-0.60817	0.461624
78.224	118.276	-0.551323	0.43837
78.4243	118.293	-0.511871	0.428856
78.6247	118.302	-0.512093	0.432045
78.8251	118.306	-0.50412	0.438484
79.0254	118.312	-0.503098	0.435997
79.2258	118.318	-0.506783	0.4506
79.4262	118.325	-0.508659	0.445778
79.6265	118.331	-0.510353	0.441254
79.8269	118.338	-0.516098	0.438545
80.0273	118.339	-0.51403	0.451981
80.2277	118.343	-0.508369	0.450966
80.428	118.346	-0.504807	0.453697
80.6284	118.347	-0.502975	0.452827
80.8288	118.351	-0.49897	0.454041
81.0291	118.352	-0.498779	0.454758
81.2295	118.356	-0.496994	0.452774
81.4299	118.357	-0.489113	0.455048
81.6303	118.358	-0.490074	0.456932
81.8306	118.36	-0.486977	0.458862
82.031	118.363	-0.489418	0.459061
82.2314	118.365	-0.484238	0.461731
82.4317	118.367	-0.484695	0.467377
82.6321	118.369	-0.483124	0.468864
82.8325	118.372	-0.485252	0.4813
83.0329	118.374	-0.487808	0.482285
83.2332	118.376	-0.488335	0.49559
83.4336	118.378	-0.490021	0.506943
83.634	118.383	-0.485054	0.515205
83.8343	118.389	-0.487679	0.525162
84.0347	118.394	-0.491814	0.553383
84.2351	118.407	-0.498734	0.562317
84.4355	118.415	-0.492958	0.570404
84.6358	118.429	-0.488289	0.590401
84.8362	118.446	-0.486488	0.601959
85.0366	118.47	-0.495949	0.61792
85.2369	118.491	-0.504333	0.64399
85.4373	118.526	-0.510574	0.679619
85.6377	118.565	-0.538582	0.710022
85.8381	118.611	-0.557297	0.763603
86.0384	118.664	-0.581406	0.77076
86.2388	118.721	-0.612389	0.771194
86.4392	118.785	-0.647873	0.775246
86.6395	118.841	-0.629372	0.774513
86.8399	118.903	-0.663223	0.75621
87.0403	118.959	-0.680649	0.737968
87.2407	119.004	-0.684181	0.72876
87.441	119.053	-0.669983	0.739578
87.6414	119.112	-0.674286	0.811195
87.8418	119.176	-0.695824	0.859032
88.0421	119.221	-0.702148	0.846863
88.2425	119.254	-0.694817	0.836212
88.4429	119.286	-0.694099	0.823692
88.6432	119.316	-0.69696	0.810905
88.8436	119.347	-0.701271	0.81002
89.044	119.374	-0.704536	0.805962
89.2444	119.4	-0.707687	0.811234
89.4447	119.423	-0.708878	0.808083
89.6451	119.448	-0.712654	0.807632
89.8455	119.473	-0.720673	0.807037
90.0458	119.496	-0.721024	0.809738
90.2462	119.516	-0.724258	0.813766
90.4466	119.537	-0.727844	0.813484
90.647	119.557	-0.734741	0.816185
90.8473	119.578	-0.736824	0.819099
91.0477	119.597	-0.738899	0.825279
91.2481	119.618	-0.743233	0.827118
91.4484	119.637	-0.747566	0.833221
91.6488	119.658	-0.75235	0.833199
91.8492	119.679	-0.75679	0.832527
92.0496	119.698	-0.761627	0.836151
92.2499	119.716	-0.765663	0.836983
92.4503	119.735	-0.768929	0.836349
92.6507	119.754	-0.774086	0.842758
92.851	119.772	-0.776604	0.844154
93.0514	119.789	-0.780029	0.848732
93.2518	119.805	-0.783257	0.853653
93.4522	119.823	-0.788879	0.85408
93.6525	119.839	-0.792427	0.860664
93.8529	119.856	-0.796494	0.863602
94.0533	119.874	-0.798462	0.86245
94.2536	119.891	-0.802063	0.867126
94.454	119.91	-0.811813	0.865105
94.6544	119.928	-0.818886	0.871841
94.8548	119.943	-0.825142	0.879654
95.0551	119.962	-0.829742	0.877769
95.2555	119.978	-0.834236	0.88459
95.4559	119.995	-0.837608	0.889214
95.6562	120.011	-0.840332	0.894974
95.8566	120.029	-0.846382	0.896828
96.057	120.044	-0.847565	0.902344
96.2573	120.06	-0.851364	0.907822
96.4577	120.076	-0.856987	0.908745
96.6581	120.094	-0.863258	0.910698
96.8585	120.111	-0.866035	0.908913
97.0588	120.129	-0.866089	0.907608
97.2592	120.147	-0.871536	0.908623
97.4596	120.165	-0.878471	0.912529
97.6599	120.183	-0.87915	0.913681
97.8603	120.202	-0.88607	0.912308
98.0607	120.22	-0.894218	0.911819
98.2611	120.237	-0.900772	0.91832
98.4614	120.256	-0.907089	0.915276
98.6618	120.273	-0.913193	0.917557
98.8622	120.29	-0.919365	0.914665
99.0625	120.309	-0.926735	0.915771
99.2629	120.328	-0.930984	0.913887
99.4633	120.345	-0.939102	0.916092
99.6637	120.362	-0.942207	0.918388
99.864	120.378	-0.95121	0.919327
100.064	120.395	-0.957451	0.917503
100.265	120.412	-0.963486	0.919052
100.465	120.433	-0.968758	0.924507
100.666	120.453	-0.976677	0.927551
100.866	120.471	-0.98262	0.932053
101.066	120.491	-0.991486	0.935684
101.267	120.51	-0.995071	0.939659
101.467	120.528	-1.00595	0.941116
101.667	120.548	-1.01916	0.941643
101.868	120.569	-1.03027	0.943558
102.068	120.59	-1.04029	0.941422
102.268	120.613	-1.0576	0.939568
102.469	120.637	-1.06738	0.940384
102.669	120.661	-1.0768	0.941483
102.87	120.683	-1.08212	0.945839
103.07	120.707	-1.09435	0.947861
103.27	120.73	-1.11122	0.95163
103.471	120.756	-1.13236	0.954315
103.671	120.783	-1.15411	0.955353
103.871	120.813	-1.17278	0.958984
104.072	120.84	-1.19284	0.9655
104.272	120.87	-1.21585	0.977219
104.473	120.908	-1.23577	0.97477
104.673	120.949	-1.25624	0.959564
104.873	120.997	-1.24114	0.951202
105.074	121.067	-1.28745	0.920593
105.274	121.128	-1.31016	0.904404
105.474	121.199	-1.26077	0.8731
105.675	121.263	-1.28011	0.851143
105.875	121.333	-1.22023	0.85434
106.076	121.412	-1.13714	0.816727
106.276	121.487	-1.09914	0.842293
106.476	121.567	-0.997574	0.821564
106.677	121.642	-0.995354	0.784172
106.877	121.706	-0.971344	0.754189
107.077	121.77	-0.943512	0.732071
107.278	121.829	-0.890823	0.700691
107.478	121.88	-0.847931	0.681465
107.679	121.927	-0.813408	0.663704
107.879	121.972	-0.775398	0.649261
108.079	122.013	-0.75412	0.641045
108.28	122.06	-0.740051	0.633484
108.48	122.098	-0.715942	0.629066
108.68	122.141	-0.695763	0.61869
108.881	122.183	-0.680862	0.610619
109.081	122.226	-0.659409	0.602226
109.281	122.271	-0.650841	0.584694
109.482	122.32	-0.647392	0.580383
109.682	122.369	-0.649841	0.581169
109.883	122.42	-0.649117	0.575676
110.083	122.477	-0.659744	0.572845
110.283	122.535	-0.665741	0.579109
110.484	122.601	-0.687279	0.579422
110.684	122.65	-0.664658	0.569885
110.884	122.681	-0.634903	0.569931
111.085	122.713	-0.637138	0.556908
111.285	122.74	-0.646118	0.567863
111.486	122.77	-0.658646	0.574631
111.686	122.792	-0.664055	0.567039
111.886	122.814	-0.685745	0.570374
112.087	122.831	-0.701195	0.591133
112.287	122.841	-0.697403	0.603996
112.487	122.857	-0.711227	0.606499
112.688	122.87	-0.724419	0.602303
112.888	122.88	-0.733238	0.617218
113.089	122.892	-0.733116	0.60862
113.289	122.922	-0.73703	0.61483
113.489	122.964	-0.621277	0.606422
113.69	123.022	-0.581726	0.602989
113.89	123.07	-0.559792	0.620323
114.09	123.113	-0.555504	0.605827
114.291	123.142	-0.541092	0.59848
114.491	123.17	-0.540245	0.591042
114.691	123.206	-0.564903	0.582062
114.892	123.235	-0.57943	0.602676
115.092	123.27	-0.593597	0.609505
115.293	123.303	-0.594498	0.634529
115.493	123.356	-0.586861	0.666771
115.693	123.387	-0.562256	0.717514
115.894	123.403	-0.567291	0.737488
116.094	123.415	-0.551445	0.732727
116.294	123.425	-0.552689	0.732903
116.495	123.433	-0.556526	0.753998
116.695	123.444	-0.56395	0.767838
116.896	123.463	-0.583351	0.791054
117.096	123.478	-0.594658	0.822182
117.296	123.501	-0.609482	0.867348
117.497	123.519	-0.625801	0.899147
117.697	123.555	-0.64473	0.955399
117.897	123.59	-0.67215	1.0106
118.098	123.635	-0.684357	1.03336
118.298	123.695	-0.734215	1.05917
118.499	123.785	-0.78849	1.05759
118.699	123.869	-0.81366	1.05756
118.899	123.967	-0.851677	1.02438
119.1	124.075	-0.907722	0.986351
119.3	124.178	-0.964172	0.965187
119.5	124.289	-0.996559	0.920654
119.701	124.39	-1.00852	0.89389
119.901	124.494	-0.986572	0.859833
120.102	124.595	-0.969475	0.827057
120.302	124.697	-0.955055	0.795677
120.502	124.8	-0.958061	0.766777
120.703	124.898	-0.954208	0.743958
120.903	124.997	-0.943024	0.730652
121.103	125.093	-0.914925	0.724426
121.304	125.199	-0.918015	0.68589
121.504	125.301	-0.884827	0.636261
121.704	125.404	-0.835892	0.566673
121.905	125.492	-0.774979	0.51252
122.105	125.574	-0.699173	0.464973
122.306	125.627	-0.592522	0.441956
122.506	125.675	-0.487251	0.425652
122.706	125.708	-0.432465	0.408051
122.907	125.722	-0.415604	0.400536
123.107	125.734	-0.411324	0.408813
123.307	125.736	-0.402458	0.417702
123.508	125.738	-0.401154	0.415482
123.708	125.74	-0.402542	0.416405
123.909	125.741	-0.397614	0.421959
124.109	125.743	-0.398132	0.419785
124.309	125.745	-0.39962	0.418701
124.51	125.746	-0.400826	0.417572
124.71	125.747	-0.401115	0.417442
124.91	125.747	-0.4011	0.418053
125.111	125.748	-0.40123	0.417816
125.311	125.749	-0.401314	0.417641
125.512	125.749	-0.400528	0.41748
125.712	125.75	-0.400284	0.41748
125.912	125.75	-0.400589	0.417496
126.113	125.751	-0.401291	0.419807
126.313	125.752	-0.402382	0.419472
126.513	125.754	-0.403091	0.420357
126.714	125.756	-0.403725	0.418114
126.914	125.76	-0.407318	0.418144
127.114	125.762	-0.405968	0.416023
127.315	125.764	-0.407204	0.414925
127.515	125.766	-0.394852	0.419472
127.716	125.767	-0.395172	0.419296
127.916	125.769	-0.396042	0.418259
128.116	125.774	-0.396095	0.415344
128.317	125.781	-0.40213	0.417862
128.517	125.786	-0.40609	0.428085
128.717	125.794	-0.409294	0.43911
128.918	125.804	-0.41523	0.459793
129.118	125.816	-0.420883	0.465103
129.319	125.836	-0.420258	0.4767
129.519	125.855	-0.42263	0.477989
129.719	125.872	-0.424805	0.487793
129.92	125.892	-0.422729	0.500717
130.12	125.912	-0.421097	0.514511
130.32	125.931	-0.432686	0.542274
130.521	125.956	-0.444069	0.553139
130.721	125.977	-0.461548	0.573097
130.922	125.997	-0.464317	0.584824
131.122	126.019	-0.477257	0.605782
131.322	126.046	-0.495453	0.624847
131.523	126.068	-0.514893	0.636047
131.723	126.093	-0.5364	0.660202
131.923	126.116	-0.558052	0.680092
132.124	126.142	-0.578163	0.697952
132.324	126.166	-0.593521	0.715408
132.525	126.193	-0.604507	0.744621
132.725	126.225	-0.616356	0.750343
132.925	126.251	-0.631927	0.748497
133.126	126.286	-0.647484	0.743912
133.326	126.317	-0.654449	0.755142
133.526	126.402	-0.699043	0.828705
133.727	126.544	-0.732468	0.839439
133.927	126.684	-0.759293	0.809479
134.127	126.768	-0.75618	0.808823
134.328	126.831	-0.758102	0.779694
134.528	126.873	-0.739075	0.773254
134.729	126.902	-0.714264	0.751686
134.929	126.921	-0.695648	0.734146
135.129	126.944	-0.685532	0.719116
135.33	126.97	-0.692978	0.706795
135.53	126.99	-0.684784	0.692108
135.73	127.014	-0.697441	0.681206
135.931	127.038	-0.703293	0.666183
136.131	127.06	-0.715988	0.658524
136.332	127.079	-0.730568	0.659706
136.532	127.098	-0.724037	0.668869
136.732	127.12	-0.733345	0.693199
136.933	127.153	-0.752625	0.706367
137.133	127.229	-0.794395	0.688202
137.333	127.339	-0.794167	0.721962
137.534	127.489	-0.774414	0.723915
137.734	127.623	-0.725151	0.707596
137.935	127.745	-0.663391	0.683388
138.135	127.829	-0.64296	0.681747
138.335	127.897	-0.638969	0.669678
138.536	127.956	-0.617119	0.660408
138.736	127.99	-0.606171	0.662506
138.936	128.018	-0.606331	0.670959
139.137	128.033	-0.611809	0.669983
139.337	128.043	-0.596985	0.669724
139.538	128.05	-0.593864	0.668869
139.738	128.055	-0.589851	0.668503
139.938	128.061	-0.588135	0.665253
140.139	128.065	-0.584564	0.662018
140.339	128.068	-0.581245	0.658585
140.539	128.07	-0.573196	0.656296
140.74	128.073	-0.567184	0.653931
140.94	128.076	-0.562248	0.65094
141.14	128.078	-0.561279	0.648071
141.341	128.081	-0.560493	0.645309
141.541	128.084	-0.556564	0.642883
141.742	128.087	-0.554092	0.639175
141.942	128.09	-0.549934	0.636841
142.142	128.095	-0.550156	0.631989
142.343	128.098	-0.547989	0.629074
142.543	128.1	-0.543739	0.626419
142.743	128.103	-0.54142	0.623459
142.944	128.107	-0.540588	0.61969
143.144	128.11	-0.538261	0.617111
143.345	128.112	-0.53949	0.614853
143.545	128.115	-0.537819	0.61145
143.745	128.119	-0.537125	0.608246
143.946	128.122	-0.536469	0.604568
144.146	128.125	-0.534042	0.601746
144.346	128.127	-0.530106	0.599808
144.547	128.129	-0.528099	0.599777
144.747	128.132	-0.526833	0.597122
144.948	128.135	-0.52504	0.594864
145.148	128.136	-0.521767	0.593094
145.348	128.139	-0.51886	0.590057
145.549	128.141	-0.515617	0.588425
145.749	128.144	-0.51355	0.586426
145.949	128.146	-0.511749	0.588425
146.15	128.147	-0.512955	0.59079
146.35	128.149	-0.51384	0.590805
146.55	128.151	-0.510849	0.592743
146.751	128.153	-0.509499	0.594391
146.951	128.156	-0.507492	0.595688
147.152	128.158	-0.50956	0.594772
147.352	128.16	-0.509689	0.597946
147.552	128.163	-0.508736	0.598923
147.753	128.165	-0.508369	0.597473
147.953	128.168	-0.508499	0.595581
148.153	128.17	-0.508911	0.593811
148.354	128.171	-0.507332	0.593079
148.554	128.174	-0.505417	0.590469
148.755	128.177	-0.505447	0.590515
148.955	128.179	-0.504845	0.590454
149.155	128.181	-0.5047	0.588791
149.356	128.183	-0.507126	0.58812
149.556	128.185	-0.508224	0.586563
149.756	128.188	-0.50753	0.585037
149.957	128.191	-0.50853	0.583298
150.157	128.194	-0.509712	0.580276
150.358	128.197	-0.506775	0.579025
150.558	128.2	-0.50853	0.575836
150.758	128.202	-0.50827	0.574417
150.959	128.204	-0.509415	0.572403
151.159	128.208	-0.512222	0.570633
151.359	128.211	-0.512245	0.568222
151.56	128.214	-0.514503	0.566208
151.76	128.217	-0.515678	0.564621
151.961	128.221	-0.517883	0.566238
152.161	128.224	-0.518677	0.564896
152.361	128.229	-0.519066	0.562851
152.562	128.231	-0.514076	0.561142
152.762	128.234	-0.512421	0.563156
152.962	128.235	-0.50901	0.564789
153.163	128.238	-0.508751	0.564621
153.363	128.241	-0.509933	0.562698
153.563	128.243	-0.50988	0.563187
153.764	128.246	-0.510674	0.562454
153.964	128.25	-0.512833	0.559189
154.165	128.255	-0.516319	0.554474
154.365	128.258	-0.517586	0.556717
154.565	128.261	-0.519005	0.556366
154.766	128.264	-0.521515	0.553436
154.966	128.266	-0.523407	0.552582
155.166	128.269	-0.525223	0.55159
155.367	128.272	-0.526939	0.550369
155.567	128.275	-0.528023	0.551239
155.768	128.279	-0.530731	0.55043
155.968	128.283	-0.534081	0.551254
156.168	128.286	-0.533241	0.55484
156.369	128.29	-0.536354	0.552917
156.569	128.293	-0.53849	0.550491
156.769	128.297	-0.538475	0.549454
156.97	128.302	-0.538116	0.549774
157.17	128.305	-0.536835	0.54866
157.371	128.307	-0.535774	0.551071
157.571	128.31	-0.534996	0.552261
157.771	128.313	-0.537178	0.560303
157.972	128.316	-0.538254	0.561447
158.172	128.319	-0.539261	0.565109
158.372	128.322	-0.542732	0.564178
158.573	128.325	-0.545433	0.563416
158.773	128.33	-0.550201	0.568939
158.973	128.335	-0.553299	0.56517
159.174	128.338	-0.55442	0.564743
159.374	128.343	-0.559311	0.568283
159.575	128.345	-0.561546	0.568954
159.775	128.348	-0.563911	0.567245
159.975	128.348	-0.564415	0.569962
160.176	128.349	-0.562378	0.571411
160.376	128.349	-0.562355	0.572006
160.576	128.351	-0.56382	0.570572
160.777	128.351	-0.563866	0.573975
160.977	128.351	-0.563995	0.574539
161.178	128.351	-0.563667	0.579376
161.378	128.352	-0.563759	0.581619
161.578	128.352	-0.564293	0.581024
161.779	128.353	-0.564766	0.580383
161.979	128.353	-0.564911	0.580215
162.179	128.353	-0.56485	0.580185
162.38	128.353	-0.564873	0.580078
162.58	128.354	-0.56501	0.579742
162.781	128.354	-0.565132	0.579544
162.981	128.354	-0.562714	0.579285
163.181	128.355	-0.558479	0.578674
163.382	128.356	-0.556755	0.577896
163.582	128.356	-0.556618	0.577545
163.782	128.356	-0.556648	0.577515
163.983	128.356	-0.556648	0.577515
164.183	128.356	-0.556824	0.577332
164.384	128.357	-0.557747	0.576385
164.584	128.358	-0.558701	0.575424
164.784	128.358	-0.558693	0.575363
164.985	128.358	-0.558952	0.575119
165.185	128.358	-0.559013	0.575012
165.385	128.359	-0.559128	0.574844
165.586	128.359	-0.559578	0.574387
165.786	128.359	-0.559349	0.574356
165.986	128.359	-0.55909	0.57431
166.187	128.359	-0.559105	0.57428
166.387	128.36	-0.559555	0.573822
166.588	128.36	-0.559967	0.573395
166.788	128.36	-0.560143	0.573212
166.988	128.36	-0.559746	0.573227
167.189	128.361	-0.560158	0.572189
167.389	128.361	-0.559906	0.572037
167.589	128.361	-0.558464	0.572037
167.79	128.362	-0.556992	0.572006
167.99	128.362	-0.555489	0.572433
168.191	128.362	-0.55397	0.573151
168.391	128.362	-0.553322	0.573502
168.591	128.362	-0.553146	0.574448
168.792	128.362	-0.553062	0.574493
168.992	128.362	-0.551437	0.574402
169.192	128.362	-0.551422	0.574341
169.393	128.362	-0.551521	0.574402
169.593	128.363	-0.551567	0.574249
169.794	128.363	-0.55159	0.573914
169.994	128.363	-0.551392	0.5737
170.194	128.363	-0.551056	0.573776
170.395	128.363	-0.550995	0.573853
170.595	128.363	-0.551018	0.574051
170.795	128.363	-0.551079	0.574051
170.996	128.363	-0.551155	0.574005
171.196	128.364	-0.55146	0.573715
171.397	128.364	-0.552208	0.572983
171.597	128.366	-0.553757	0.571457
171.797	128.366	-0.554268	0.570953
171.998	128.366	-0.554291	0.570969
172.198	128.367	-0.554428	0.570862
172.398	128.367	-0.554443	0.570847
172.599	128.367	-0.554596	0.570877
172.799	128.367	-0.554939	0.570572
172.999	128.368	-0.55526	0.570129
173.2	128.368	-0.555191	0.570068
173.4	128.368	-0.554848	0.570038
173.601	128.368	-0.55336	0.570023
173.801	128.368	-0.552231	0.569946
174.001	128.368	-0.551102	0.569931
174.202	128.368	-0.550644	0.56987
174.402	128.368	-0.550735	0.569778
174.602	128.368	-0.550713	0.569763
174.803	128.368	-0.550781	0.569717
175.003	128.368	-0.550934	0.569565
175.204	128.369	-0.551003	0.569458
175.404	128.369	-0.551186	0.569275
175.604	128.369	-0.551147	0.569199
175.805	128.369	-0.55114	0.569122
176.005	128.369	-0.551231	0.569016
176.205	128.369	-0.55127	0.569168
176.406	128.369	-0.550446	0.569107
176.606	128.369	-0.550537	0.568954
176.807	128.369	-0.549812	0.568939
177.007	128.37	-0.550385	0.568253
177.207	128.371	-0.550453	0.567871
177.408	128.371	-0.550453	0.567871
177.608	128.371	-0.550377	0.567871
177.808	128.371	-0.549858	0.567627
178.009	128.371	-0.549454	0.567642
178.209	128.371	-0.549004	0.567505
178.409	128.371	-0.548996	0.56752
178.61	128.371	-0.549057	0.567154
178.81	128.372	-0.54921	0.566635
179.011	128.372	-0.548927	0.566574
179.211	128.372	-0.548752	0.56633
179.411	128.372	-0.547905	0.566254
179.612	128.373	-0.547356	0.566238
179.812	128.373	-0.546951	0.565735
180.012	128.374	-0.546516	0.565231
180.213	128.375	-0.545891	0.564865
180.413	128.375	-0.544716	0.564529
180.614	128.375	-0.543373	0.564148
180.814	128.376	-0.541916	0.563828
181.014	128.376	-0.541412	0.563171
181.215	128.377	-0.541084	0.563065
181.415	128.378	-0.541023	0.562744
181.615	128.378	-0.54084	0.562698
181.816	128.378	-0.541	0.562469
182.016	128.378	-0.541283	0.562271
182.217	128.378	-0.541328	0.562241
182.417	128.378	-0.541306	0.562149
182.617	128.378	-0.541328	0.562286
182.818	128.379	-0.541405	0.56218
183.018	128.379	-0.541161	0.562119
183.218	128.379	-0.54129	0.56221
183.419	128.379	-0.541481	0.562012
183.619	128.379	-0.541611	0.561951
183.82	128.379	-0.541672	0.561905
184.02	128.379	-0.541695	0.561905
184.22	128.379	-0.541801	0.561813
184.421	128.38	-0.542053	0.561508
184.621	128.38	-0.542191	0.561508
184.821	128.38	-0.542023	0.561569
185.022	128.38	-0.54155	0.56134
185.222	128.381	-0.54113	0.560776
185.422	128.381	-0.541428	0.56044
185.623	128.381	-0.54171	0.56015
185.823	128.382	-0.54129	0.560043
186.024	128.382	-0.541389	0.559937
186.224	128.382	-0.541557	0.559753
186.424	128.382	-0.541916	0.559387
186.625	128.383	-0.542229	0.559067
186.825	128.383	-0.542709	0.558578
187.025	128.383	-0.542686	0.55838
187.226	128.383	-0.542725	0.558334
187.426	128.383	-0.54287	0.558182
187.627	128.384	-0.542984	0.55806
187.827	128.384	-0.543007	0.558014
188.027	128.384	-0.543106	0.558792
188.228	128.384	-0.543327	0.558777
188.428	128.385	-0.543823	0.558273
188.628	128.385	-0.543839	0.55864
188.829	128.385	-0.54406	0.55899
189.029	128.385	-0.543968	0.559952
189.23	128.385	-0.543999	0.560913
189.43	128.385	-0.544083	0.561798
189.63	128.385	-0.544106	0.562531
189.831	128.385	-0.544044	0.562607
190.031	128.385	-0.544121	0.562714
190.231	128.386	-0.544487	0.562866
190.432	128.386	-0.544579	0.56459
190.632	128.386	-0.544701	0.565048
190.833	128.386	-0.544579	0.564972
191.033	128.387	-0.54435	0.564758
191.233	128.387	-0.545097	0.563995
191.434	128.388	-0.545448	0.563492
191.634	128.388	-0.545853	0.563538
191.834	128.388	-0.545944	0.563477
192.035	128.388	-0.546082	0.563354
192.235	128.389	-0.546143	0.563309
192.435	128.389	-0.546387	0.563095
192.636	128.389	-0.546646	0.562851
192.836	128.389	-0.546768	0.562759
193.037	128.39	-0.547134	0.562836
193.237	128.39	-0.547577	0.562408
193.437	128.39	-0.54808	0.56192
193.638	128.391	-0.548294	0.561707
193.838	128.391	-0.548492	0.561554
194.038	128.391	-0.548615	0.561447
194.239	128.391	-0.548782	0.561325
194.439	128.391	-0.548843	0.561279
194.64	128.391	-0.548889	0.561234
194.84	128.391	-0.548935	0.561218
195.04	128.391	-0.549088	0.561066
195.241	128.392	-0.549156	0.560989
195.441	128.392	-0.549202	0.561035
195.641	128.392	-0.549553	0.560699
195.842	128.392	-0.549652	0.560867
196.042	128.392	-0.549858	0.560669
196.243	128.392	-0.550003	0.560654
196.443	128.393	-0.550072	0.560593
196.643	128.393	-0.550163	0.560593
196.844	128.393	-0.550201	0.560654
197.044	128.393	-0.550217	0.560776
197.244	128.393	-0.550377	0.56076
197.445	128.393	-0.550446	0.560852
197.645	128.393	-0.550507	0.56076
197.845	128.393	-0.550514	0.560654
198.046	128.393	-0.550652	0.561447
198.246	128.394	-0.551125	0.562241
198.447	128.394	-0.551582	0.562775
198.647	128.394	-0.551094	0.563843
198.847	128.395	-0.550636	0.564636
199.048	128.395	-0.549858	0.567047
199.248	128.395	-0.549301	0.567596
199.448	128.395	-0.549202	0.56871
199.649	128.395	-0.54908	0.568939
199.849	128.395	-0.548965	0.569427
200.05	128.395	-0.549103	0.569336
200.25	128.395	-0.549095	0.569595
200.45	128.396	-0.547974	0.569519
200.651	128.396	-0.547859	0.569534
200.851	128.396	-0.548088	0.569519
201.051	128.396	-0.547501	0.569504
201.252	128.396	-0.547203	0.569489
201.452	128.396	-0.547371	0.569229
201.653	128.397	-0.547562	0.568924
201.853	128.397	-0.547523	0.568878
202.053	128.397	-0.546524	0.568665
202.254	128.398	-0.546738	0.568207
202.454	128.398	-0.546272	0.5681
202.654	128.398	-0.545807	0.568085
202.855	128.398	-0.545822	0.568024
203.055	128.398	-0.545609	0.567902
203.256	128.398	-0.545341	0.567886
203.456	128.398	-0.545494	0.567795
203.656	128.398	-0.545502	0.568634
203.857	128.399	-0.545647	0.568466
204.057	128.399	-0.545959	0.568069
204.257	128.4	-0.546288	0.567657
204.458	128.4	-0.546585	0.567276
204.658	128.4	-0.546936	0.566895
204.858	128.401	-0.547081	0.566727
205.059	128.401	-0.547012	0.568878
205.259	128.401	-0.547035	0.56926
205.46	128.401	-0.547287	0.569351
205.66	128.401	-0.547417	0.569733
205.86	128.401	-0.547455	0.570953
206.061	128.402	-0.547546	0.570923
206.261	128.402	-0.547752	0.570663
206.461	128.402	-0.547943	0.570404
206.662	128.403	-0.548241	0.570007
206.862	128.403	-0.548569	0.56958
207.063	128.403	-0.548683	0.569305
207.263	128.404	-0.548958	0.568909
207.463	128.404	-0.549072	0.568695
207.664	128.404	-0.548965	0.568665
207.864	128.404	-0.548836	0.568649
208.064	128.404	-0.548714	0.568634
208.265	128.404	-0.548637	0.568604
208.465	128.404	-0.548576	0.568604
208.666	128.404	-0.548538	0.568588
208.866	128.404	-0.5485	0.568878
209.066	128.404	-0.548462	0.572296
209.267	128.404	-0.548401	0.574432
209.467	128.404	-0.548409	0.574982
209.667	128.405	-0.548653	0.574753
209.868	128.405	-0.548691	0.574905
210.068	128.405	-0.548691	0.574951
210.268	128.405	-0.548714	0.574966
210.469	128.405	-0.548729	0.574997
210.669	128.405	-0.549103	0.574661
210.87	128.405	-0.549187	0.5746
211.07	128.405	-0.549126	0.574631
211.27	128.405	-0.548637	0.574631
211.471	128.405	-0.548256	0.574387
211.671	128.406	-0.548981	0.573654
211.871	128.408	-0.550529	0.572098
212.072	128.409	-0.551865	0.570801
212.272	128.415	-0.55706	0.566711
212.473	128.417	-0.55954	0.577805
212.673	128.422	-0.563408	0.575027
212.873	128.429	-0.570335	0.58551
213.074	128.437	-0.576065	0.586105
213.274	128.48	-0.57016	0.581299
213.474	128.52	-0.588066	0.568359
213.675	128.549	-0.590919	0.574417
213.875	128.584	-0.601959	0.567657
214.076	128.618	-0.61441	0.58493
214.276	128.648	-0.641464	0.613953
214.476	128.682	-0.648499	0.641068
214.677	128.717	-0.651596	0.657272
214.877	128.752	-0.675629	0.673584
215.077	128.79	-0.688843	0.645309
215.278	128.82	-0.690933	0.648895
215.478	128.857	-0.677414	0.626236
215.679	128.889	-0.666382	0.603714
215.879	128.922	-0.636078	0.580109
216.079	128.951	-0.608246	0.560028
216.28	128.982	-0.559937	0.541809
216.48	129.016	-0.5224	0.520859
216.68	129.052	-0.499359	0.511612
216.881	129.095	-0.497681	0.490158
217.081	129.136	-0.471832	0.47229
217.281	129.165	-0.459656	0.480331
217.482	129.185	-0.458832	0.475815
217.682	129.19	-0.459534	0.471634
217.883	129.191	-0.459518	0.4711
218.083	129.192	-0.458694	0.470184
218.283	129.193	-0.459183	0.469452
218.484	129.193	-0.45929	0.469177
218.684	129.194	-0.458191	0.468842
218.884	129.194	-0.457123	0.468552
219.085	129.194	-0.456604	0.46875
219.285	129.195	-0.456802	0.468216
219.486	129.196	-0.45787	0.469589
219.686	129.199	-0.459732	0.472504
219.886	129.208	-0.459488	0.483002
220.087	129.22	-0.462509	0.481232
220.287	129.235	-0.454971	0.486938
220.487	129.253	-0.459305	0.513199
220.688	129.277	-0.473907	0.55069
220.888	129.308	-0.475937	0.573181
221.089	129.337	-0.481705	0.624802
221.289	129.384	-0.50386	0.623108
221.489	129.426	-0.49968	0.678711
221.69	129.478	-0.524948	0.682022
221.89	129.539	-0.53894	0.662903
222.09	129.609	-0.550613	0.66069
222.291	129.698	-0.568039	0.708542
222.491	129.778	-0.566727	0.77211
222.692	129.796	-0.572891	0.775116
222.892	129.81	-0.570801	0.783783
223.092	129.829	-0.586884	0.778091
223.293	129.838	-0.587982	0.769852
223.493	129.858	-0.597397	0.7612
223.693	129.888	-0.597733	0.783218
223.894	129.937	-0.619186	0.861099
224.094	129.997	-0.659348	1.03471
224.294	130.055	-0.675903	1.18266
224.495	130.105	-0.69577	1.21628
224.695	130.179	-0.752823	1.16148
224.896	130.257	-0.751205	1.14848
225.096	130.333	-0.792938	1.16048
225.296	130.421	-0.788559	1.15874
225.497	130.558	-0.88829	1.16168
225.697	130.711	-0.953445	1.24126
225.897	130.927	-1.07248	1.25241
226.098	131.105	-1.12547	1.23489
226.298	131.248	-1.14554	1.26003
226.499	131.396	-1.2256	1.27802
226.699	131.56	-1.2104	1.26764
226.899	131.733	-1.27711	1.27986
227.1	131.932	-1.3073	1.28766
227.3	132.188	-1.41225	1.39432
227.5	132.484	-1.36488	1.37244
227.701	132.675	-1.32809	1.41832
227.901	132.837	-1.34029	1.37328
228.102	133.019	-1.3931	1.27306
228.302	133.233	-1.41919	1.22081
228.502	133.522	-1.30737	1.25697
228.703	133.877	-1.34473	1.35864
228.903	134.19	-1.35704	1.71587
229.103	134.497	-1.39708	2.0094
229.304	134.824	-1.49474	2.09676
229.504	135.236	-1.70395	2.16342
229.704	135.749	-1.91573	1.9859
229.905	136.41	-1.89207	1.72266
230.105	137.131	-1.91626	1.58435
230.306	137.544	-1.89816	1.58855
230.506	137.904	-1.94679	1.53215
230.706	138.274	-1.88062	1.32109
230.907	138.547	-1.7693	1.19809
231.107	138.876	-1.63544	1.0605
231.307	139.133	-1.33322	1.11725
231.508	139.353	-1.13033	1.13412
231.708	139.584	-1.1729	1.2256
231.909	139.85	-1.18898	1.3223

## Sheet: Final d18O-d13C stack
Stack depth	Stack age	Stack d13C (‰)	Stack d18O (‰)
48.22	108.002	-1.62	-4.67
48.25	108.017	-1.4	-4.8
48.3	108.039	-1.53	-4.83
48.34	108.054	-1.5	-4.82
48.37	108.07	-1.52	-4.72
48.41	108.087	-1.62	-4.58
48.46	108.113	-1.62	-4.6
48.55	108.156	-1.63	-4.55
48.61	108.181	-1.61	-4.82
48.7	108.21	-1.64	-4.53
48.85	108.317	-1.64	-4.63
48.96	108.435	-1.58	-4.52
49.02	108.542	-1.49	-4.4
49.06	108.619	-1.53	-4.48
49.09	108.695	-1.45	-4.58
49.11	108.734	-1.36	-4.31
49.11	108.734	-1.36	-4.33
49.13	108.772	-1.31	-4.26
49.15	108.81	-1.23	-4.23
49.15	108.81	-1.09	-4.35
49.17	108.849	-0.97	-4.31
49.19	108.882	-0.97	-4.15
49.19	108.882	-0.92	-4.05
49.22	108.947	-0.72	-4.1
49.22	108.947	-0.76	-4.09
49.24	108.979	-0.67	-4.02
49.26	109.011	-0.74	-3.97
49.28	109.044	-0.69	-4.01
49.3	109.076	-0.57	-4.17
49.36	109.174	-0.51	-3.93
49.41	109.256	-0.5	-3.86
49.49	109.359	-0.35	-3.93
49.52	109.41	-0.16	-3.88
49.58	109.489	0.19	-3.74
49.66	109.618	0.24	-3.6
49.74	109.746	0.46	-3.61
49.84	109.921	0.49	-3.49
49.87	109.972	0.61	-3.51
49.91	110.055	0.74	-3.47
49.95	110.13	0.72	-3.51
49.96	110.157	0.67	-3.41
49.98	110.183	0.69	-3.51
49.99	110.205	0.65	-3.89
50.01	110.229	0.67	-3.47
50.02	110.253	0.43	-3.81
50.03	110.277	0.34	-3.36
50.05	110.3	0.39	-3.59
50.06	110.323	0.33	-3.61
50.07	110.345	0.31	-3.69
50.09	110.368	0.22	-3.49
50.1	110.385	0.18	-3.63
50.11	110.403	0.2	-3.73
50.12	110.422	0.05	-3.79
50.13	110.444	-0.04	-3.58
50.14	110.467	-0.07	-3.53
50.16	110.489	0.05	-3.4
50.17	110.511	-0.25	-3.68
50.18	110.528	-0.25	-3.38
50.2	110.545	-0.19	-3.65
50.21	110.56	-0.21	-3.96
50.22	110.575	-0.4	-3.46
50.23	110.593	-0.24	-3.64
50.24	110.606	-0.34	-3.54
50.26	110.633	-0.48	-3.75
50.27	110.647	-0.4	-3.61
50.29	110.674	-0.69	-3.82
50.3	110.688	-0.7	-3.8
50.32	110.715	-0.81	-3.71
50.33	110.729	-0.94	-3.84
50.35	110.756	-0.98	-3.89
50.37	110.783	-0.96	-3.94
50.39	110.807	-1.04	-4.03
50.41	110.83	-1.13	-3.97
50.42	110.841	-1	-3.86
50.43	110.853	-1.14	-4.05
50.44	110.864	-1.11	-3.97
50.46	110.887	-1.17	-4.05
50.47	110.899	-0.97	-3.94
50.49	110.922	-1	-3.86
50.51	110.945	-1.02	-4.03
50.52	110.956	-1.02	-3.77
50.54	110.979	-0.82	-3.93
50.55	110.991	-0.86	-4.04
50.56	111.002	-0.99	-4.16
50.58	111.025	-1.21	-3.91
50.6	111.046	-1.39	-4.06
50.62	111.068	-1.47	-4.06
50.63	111.079	-1.53	-4.23
50.65	111.1	-1.48	-4.24
50.66	111.111	-1.73	-4.06
50.67	111.122	-1.61	-4.09
50.68	111.133	-1.51	-4.16
50.69	111.143	-1.48	-4.22
50.71	111.165	-1.5	-4.28
50.72	111.176	-1.54	-4.17
50.74	111.197	-1.45	-4.06
50.76	111.219	-1.42	-4.12
50.79	111.25	-1.61	-4.05
50.82	111.28	-1.49	-4.28
50.84	111.3	-1.45	-4.33
50.87	111.33	-1.44	-4.24
50.89	111.35	-1.53	-4.37
50.92	111.38	-1.67	-3.88
50.94	111.4	-1.45	-4.28
50.97	111.431	-1.47	-4.09
51.01	111.477	-1.56	-4.11
51.05	111.525	-1.57	-4.16
51.08	111.56	-1.57	-4.32
51.11	111.596	-1.6	-4.41
51.14	111.631	-1.67	-4.13
51.18	111.679	-1.7	-4.11
51.22	111.733	-1.77	-4.21
51.27	111.8	-1.48	-4.08
51.31	111.854	-1.75	-4.2
51.36	111.921	-1.83	-4.36
51.4	111.963	-1.77	-4.34
51.45	112.01	-1.8	-4.25
51.59	112.131	-1.68	-4.3
51.74	112.185	-1.83	-4.31
51.91	112.209	-1.62	-4.23
52.12	112.22	-1.63	-4.34
52.33	112.235	-1.68	-4.35
52.54	112.246	-1.72	-4.43
52.75	112.265	-1.79	-4.42
52.95	112.275	-1.73	-4.4
53.14	112.289	-1.51	-4.15
53.3	112.302	-1.71	-4.29
53.45	112.317	-1.63	-4.36
53.5	112.323	-1.79	-4.18
53.54	112.328	-1.66	-4.22
53.58	112.333	-1.76	-4.41
53.63	112.339	-1.81	-4.27
53.68	112.345	-1.78	-4.4
53.72	112.35	-1.85	-4.32
53.78	112.357	-1.73	-4.23
53.83	112.364	-1.82	-4.18
53.9	112.374	-1.84	-4.44
53.97	112.384	-1.85	-4.25
54.04	112.393	-1.8	-4.29
54.11	112.401
54.19	112.411	-1.81	-4.34
54.26	112.42	-1.8	-4.43
54.34	112.43	-1.88	-4.43
54.42	112.439	-1.86	-4.45
54.5	112.447	-1.91	-4.3
54.58	112.456	-1.82	-4.44
54.65	112.462	-1.79	-4.34
54.73	112.47	-1.84	-4.42
54.81	112.478	-1.77	-4.33
54.89	112.487	-1.98	-4.4
54.97	112.496	-1.98	-4.28
55.06	112.504	-1.95	-4.35
55.15	112.513	-1.88	-4.54
55.2	112.518	-1.97	-4.36
55.26	112.526	-1.96	-4.32
55.33	112.536	-1.86	-4.39
55.39	112.544	-1.93	-4.41
55.45	112.554	-1.87	-4.43
55.5	112.562	-1.85	-4.48
55.55	112.57	-1.79	-4.43
55.6	112.579	-1.85	-4.32
55.65	112.591	-1.87	-4.41
55.7	112.602	-1.83	-4.53
55.75	112.614	-1.69	-4.41
55.8	112.629	-1.71	-4.22
55.85	112.653	-1.66	-4.43
55.97	112.709	-1.5	-4.33
56.08	112.771	-1.57	-4.4
56.18	112.829	-1.89	-4.56
56.28	112.899	-1.77	-4.45
56.37	112.962	-1.78	-4.44
56.46	113.023	-1.75	-4.47
56.54	113.076	-1.68	-4.31
56.63	113.135	-1.77	-4.22
56.73	113.197	-1.85	-4.47
56.83	113.266	-1.78	-4.47
56.92	113.335	-1.81	-4.52
56.98	113.38	-1.88	-4.41
57.05	113.441	-1.87	-4.51
57.1	113.484	-1.91	-4.27
57.16	113.536	-1.85	-4.46
57.2	113.573	-1.92	-4.33
57.25	113.62	-1.95	-4.47
57.29	113.658	-1.92	-4.44
57.34	113.706	-1.83	-4.48
57.38	113.744	-1.92	-4.52
57.43	113.788	-1.9	-4.4
57.47	113.823	-1.88	-4.46
57.5	113.849	-1.91	-4.18
57.54	113.883	-1.92	-4.32
57.58	113.918	-1.86	-4.47
57.61	113.945	-1.95	-4.17
57.64	113.972	-1.88	-4.42
57.67	114	-1.82	-4.22
57.71	114.036	-1.9	-4.47
57.74	114.063	-1.96	-4.33
57.78	114.1	-1.82	-4.44
57.81	114.124	-1.76	-4.5
57.85	114.155	-1.84	-4.44
57.9	114.195	-1.81	-4.4
57.94	114.226	-1.78	-4.53
57.99	114.265	-1.89	-4.41
58.04	114.296	-1.84	-4.51
58.09	114.328	-1.82	-4.5
58.14	114.36	-1.85	-4.39
58.19	114.391	-1.75	-4.39
58.24	114.415	-1.91	-4.36
58.29	114.438	-1.98	-4.28
58.34	114.462	-1.93	-4.18
58.39	114.486	-1.93	-4.33
58.44	114.503	-1.94	-4.44
58.49	114.52	-1.95	-4.32
58.55	114.541	-1.9	-4.35
58.6	114.558	-1.9	-4.26
58.65	114.574	-1.89	-4.32
58.69	114.586	-1.86	-4.25
58.73	114.598	-1.89	-4.19
58.77	114.61	-1.88	-4.08
58.81	114.621	-1.9	-4.09
58.85	114.632	-1.87	-4
58.9	114.645	-1.89	-4.05
58.94	114.656	-1.85	-4.15
58.99	114.669	-1.79	-4.27
59.03	114.677	-1.85	-4.07
59.07	114.685	-1.87	-4.11
59.11	114.693	-1.83	-4.01
59.15	114.7	-1.88	-4.14
59.2	114.71	-1.82	-3.99
59.25	114.719	-1.92	-4.07
59.29	114.727	-1.85	-4.18
59.33	114.735	-1.85	-4.04
59.37	114.743	-1.74	-4.19
59.41	114.749	-1.74	-3.86
59.45	114.755	-1.68	-3.87
59.48	114.76	-1.62	-3.84
59.51	114.764	-1.46	-3.94
59.55	114.77	-1.57	-3.73
59.58	114.775	-1.56	-3.91
59.62	114.782	-1.56	-4.01
59.66	114.789	-1.57	-4.15
59.7	114.797	-1.58	-4.02
59.74	114.804	-1.57	-4.03
59.78	114.812	-1.62	-3.93
59.81	114.817	-1.63	-3.93
59.85	114.823	-1.47	-3.93
59.88	114.828	-1.73	-3.99
59.91	114.833	-1.69	-4
59.94	114.838	-1.62	-3.95
59.97	114.843	-1.65	-4.15
60	114.847	-1.61	-4.05
60.03	114.849	-1.68	-4.15
60.06	114.851	-1.61	-3.96
60.09	114.854	-1.6	-4.02
60.12	114.856	-1.59	-4.06
60.15	114.858	-1.6	-3.94
60.17	114.86	-1.63	-3.89
60.2	114.862	-1.6	-3.96
60.22	114.865	-1.61	-3.96
60.24	114.867	-1.65	-3.95
60.27	114.87	-1.64	-3.89
60.29	114.872	-1.58	-4.2
60.32	114.875	-1.57	-3.96
60.35	114.878	-1.58	-3.88
60.39	114.882	-1.61	-4.15
60.43	114.885	-1.51	-4
60.47	114.888	-1.62	-3.79
60.5	114.89	-1.61	-3.93
60.54	114.893	-1.75	-3.86
60.58	114.895	-1.79	-3.92
60.61	114.897	-1.77	-3.95
60.65	114.897	-1.9	-3.93
60.69	114.898	-1.84	-4
60.72	114.898	-1.81	-4.2
60.76	114.899	-1.87	-4.05
60.8	114.901	-1.94	-4.08
60.84	114.906	-1.99	-4.07
60.89	114.913	-1.94	-4.2
60.95	114.921	-1.91	-4.28
60.97	114.924	-1.89	-4.25
60.99	114.927	-2.02	-4.26
61.01	114.943	-1.88	-4.23
61.03	114.96	-1.84	-4.22
61.04	114.969	-1.83	-4.09
61.06	114.986	-1.89	-4.25
61.08	115.004	-1.89	-4.23
61.1	115.021	-1.96	-4.29
61.12	115.038	-1.88	-4.28
61.14	115.056	-1.89	-4.47
61.17	115.082	-1.89	-4.11
61.19	115.099	-1.83	-4.33
61.21	115.116	-1.99	-4.17
61.24	115.14	-1.89	-4.19
61.27	115.165	-1.84	-4.03
61.3	115.189	-1.62	-4.25
61.33	115.214	-1.69	-4.11
61.35	115.23	-1.61	-4.08
61.38	115.255	-1.56	-4.18
61.4	115.271	-1.81	-3.85
61.43	115.294	-1.55	-4.36
61.46	115.318	-1.42	-4.15
61.49	115.341	-1.8	-4.01
61.51	115.357	-1.77	-4.15
61.54	115.38	-1.85	-3.83
61.57	115.404	-1.8	-3.68
61.61	115.436	-1.74	-4.05
61.64	115.461	-1.65	-4.1
61.69	115.504	-1.74	-3.82
61.75	115.554	-1.8	-4.01
61.8	115.597	-1.81	-3.87
61.86	115.655	-1.68	-4.16
61.91	115.703	-1.92	-3.77
61.96	115.752	-1.82	-4.05
62.02	115.807	-1.88	-3.99
62.06	115.842	-1.96	-4.02
62.1	115.877	-1.76	-4.06
62.14	115.912	-1.94	-4.01
62.17	115.938	-1.84	-4.02
62.21	115.967	-1.88	-3.85
62.24	115.981	-1.82	-4.05
62.28	115.999	-1.83	-4.03
62.32	116.018	-1.86	-4.14
62.37	116.041	-1.85	-3.87
62.42	116.059	-1.93	-3.92
62.47	116.071	-1.76	-3.98
62.54	116.089	-1.93	-3.96
62.69	116.11	-1.79	-3.91
63	116.124	-1.77	-3.99
63.85	116.146	-1.76	-3.9
64.22	116.158	-1.72	-4.14
64.75	116.172	-1.79	-3.98
64.82	116.174	-1.77	-3.92
64.92	116.178	-1.72	-4.24
65.02	116.182	-1.93	-3.96
65.08	116.184	-1.95	-3.88
65.15	116.187	-1.77	-4.15
65.23	116.19	-1.78	-3.81
65.27	116.191	-1.75	-4.07
65.33	116.193	-1.82	-4.19
65.37	116.194	-1.77	-4
65.4	116.194	-1.87	-3.93
65.43	116.195	-1.84	-3.96
65.47	116.196	-1.87	-4.01
65.53	116.197	-1.73	-3.98
65.58	116.199	-1.8	-3.99
65.65	116.201	-1.81	-4.05
65.75	116.205	-1.83	-3.87
65.99	116.218	-1.71	-4.06
66.3	116.237	-1.8	-3.98
66.48	116.249	-1.71	-4
66.56	116.255	-1.87	-3.79
66.81	116.276	-1.77	-4.39
66.98	116.293	-1.76	-3.96
67.12	116.311	-1.68	-4.22
67.29	116.337	-1.65	-4.16
67.43	116.359	-1.83	-3.93
67.57	116.38	-1.98	-3.95
67.71	116.399	-1.63	-4.33
67.85	116.416	-1.92	-3.84
68.01	116.428	-1.86	-4.03
68.16	116.43	-1.77	-4.14
68.35	116.434	-1.85	-4.04
68.5	116.437	-1.93	-4.07
68.69	116.44	-1.88	-3.94
68.97	116.444	-1.75	-4.02
69.18	116.446	-1.79	-4.05
69.36	116.447	-1.92	-4.2
69.55	116.449	-1.95	-4.06
69.73	116.45	-1.86	-4.4
69.78	116.451	-2	-4.07
69.86	116.451	-2.01	-3.96
70.04	116.453	-1.97	-4.05
70.6	116.456	-1.99	-4.15
71.71	116.464	-2.04	-3.96
72.73	116.472	-2.05	-4.17
73.58	116.485	-1.99	-4.1
74.13	116.5	-2.02	-4.11
74.28	116.503	-2.02	-4.02
74.41	116.506	-1.99	-4.09
74.55	116.51	-1.92	-4.02
74.78	116.515	-2.04	-4.08
75.06	116.519	-1.91	-4.16
75.89	116.687	-2	-3.98
76.07	116.813	-1.71	-3.87
76.21	116.939	-2.01	-3.89
76.38	117.055	-2.07	-3.91
76.57	117.208	-2.11	-3.85
76.71	117.323	-1.9	-3.91
76.79	117.392	-2.04	-3.85
76.86	117.449	-2.02	-3.86
76.9	117.479	-1.88	-4
76.93	117.504	-2.03	-4.01
76.94	117.517	-1.98	-4.06
76.96	117.531	-2.05	-3.92
76.99	117.555	-2.04	-3.95
77.01	117.576	-2.08	-4.01
77.03	117.594	-2.04	-4.32
77.06	117.616	-2.15	-3.99
77.09	117.64	-1.94	-4.04
77.11	117.665	-1.9	-3.99
77.14	117.686	-2.18	-4.11
77.16	117.703	-2.08	-3.98
77.19	117.727	-2.02	-3.99
77.23	117.763	-1.83	-4.12
77.27	117.8	-1.86	-4.18
77.3	117.819	-1.96	-4.08
77.32	117.838	-1.93	-4.06
77.33	117.85	-1.92	-4.11
77.35	117.864	-1.96	-3.99
77.38	117.887	-1.87	-4.31
77.4	117.909	-2.01	-4.28
77.43	117.936	-1.88	-4.06
77.47	117.961	-1.83	-3.98
77.49	117.981	-1.91	-4.09
77.52	118.001	-1.86	-4.09
77.55	118.022	-1.88	-3.98
77.57	118.037	-1.82	-4.17
77.61	118.068	-1.9	-4.31
77.67	118.101	-1.77	-4.15
77.73	118.128	-1.91	-4.11
77.77	118.148	-2.01	-4.09
77.81	118.165	-2.02	-3.96
77.92	118.205	-1.94	-4.07
78.05	118.246	-1.96	-4.18
78.15	118.263	-2.06	-4.07
78.23	118.277	-1.95	-4.03
78.34	118.286	-1.98	-4.26
78.49	118.296	-1.99	-3.97
78.57	118.299	-1.88	-4.12
78.63	118.302	-1.93	-4.13
78.72	118.304	-1.93	-4.09
78.92	118.309	-1.91	-3.88
79.09	118.314	-1.77	-4.29
79.14	118.315	-1.83	-4.05
79.21	118.317	-1.84	-4.37
79.38	118.323	-1.89	-3.91
79.52	118.328	-1.85	-3.89
79.63	118.331	-1.76	-3.87
79.78	118.336	-1.68	-4.26
79.97	118.339	-1.77	-4.16
80.19	118.342	-1.61	-4.18
80.24	118.343	-1.66	-4.23
80.31	118.344	-1.78	-4.17
80.37	118.345	-1.81	-4.07
80.44	118.346	-1.85	-4.13
80.49	118.347	-1.82	-4.16
80.56	118.347	-1.88	-4.12
80.6	118.347	-1.78	-4.13
80.65	118.348	-1.91	-3.99
80.69	118.349	-1.95	-4.01
80.73	118.349	-1.8	-4.12
80.78	118.35	-1.9	-4.01
80.82	118.351	-1.81	-4.14
80.88	118.351	-1.84	-4.15
80.94	118.352	-1.79	-4.24
81	118.352	-1.79	-4.19
81.06	118.353	-1.86	-4.17
81.11	118.353	-1.76	-4.14
81.21	118.355	-1.76	-4.28
81.38	118.356	-1.83	-4.21
81.54	118.357	-1.86	-4.25
81.63	118.358	-1.77	-4.2
81.72	118.359	-1.82	-4.14
81.8	118.36	-1.8	-4.2
81.85	118.36	-1.78	-4.2
81.88	118.361	-1.81	-4.31
81.91	118.361	-1.81	-4.15
81.93	118.362	-1.84	-4.23
81.95	118.362	-1.84	-4.22
81.99	118.362	-1.83	-4.2
82.03	118.363	-1.86	-4.31
82.07	118.363	-1.86	-4.24
82.1	118.364	-1.85	-4.21
82.12	118.364	-1.92	-4.3
82.14	118.364	-1.88	-4.27
82.15	118.364	-1.83	-4.25
82.17	118.365	-1.92	-4.22
82.19	118.365	-1.96	-4.36
82.22	118.365	-1.99	-4.21
82.25	118.366	-1.91	-4.31
82.28	118.366	-1.88	-4.41
82.34	118.366	-1.9	-4.09
82.4	118.367	-1.95	-4.24
82.45	118.367	-1.73	-4.29
82.53	118.368	-2.02	-4.17
82.66	118.369	-1.77791	-4.27205
82.78	118.371	-1.79	-4.12
82.93	118.373	-1.89	-4.32
83.05	118.374	-1.64	-4.23
83.18	118.376	-1.76	-4.28
83.28	118.376	-1.75	-4.19
83.42	118.378	-1.66	-4.33
83.54	118.381	-1.73	-4.26
83.59	118.382	-1.87	-4.23
83.63	118.383	-1.8	-4.5
83.72	118.386	-1.9	-4.24
83.83	118.388	-2	-4.41
83.96	118.392	-1.98	-4.19
84.07	118.397	-1.99	-4.34
84.2	118.404	-2.05	-4.26
84.32	118.41	-2	-4.29
84.45	118.416	-1.99	-4.32
84.57	118.425	-1.97	-4.35
84.65	118.431	-1.96	-4.34
84.74	118.438	-2.01	-4.19
84.8	118.443	-2.03	-4.23
84.88	118.451	-1.96	-4.51
84.96	118.461	-2.02	-4.43
85.02	118.468	-2	-4.22
85.11	118.478	-2.01	-4.25
85.17	118.484	-1.99	-4.25
85.25	118.493	-1.99	-4.34
85.34	118.509	-1.95	-4.16
85.4	118.52	-1.94	-4.32
85.45	118.529	-1.92	-4.38
85.5	118.538	-1.97	-4.22
85.56	118.55	-1.91	-4.38
85.65	118.567	-1.9	-4.29
85.75	118.591	-1.86	-4.43
85.81	118.605	-1.92	-4.21
85.86	118.617	-1.86	-4.27
85.91	118.63	-1.8	-4.33
85.96	118.643	-1.82	-4.24
86.01	118.656	-1.92	-4.14
86.07	118.673	-1.94	-4.24
86.12	118.687	-1.85	-4.27
86.19	118.707	-1.94	-4.31
86.24	118.722	-1.9	-4.32
86.28	118.734	-1.94	-4.22
86.33	118.75	-1.92	-4.36
86.37	118.763	-2	-4.16
86.51	118.805	-2.21	-4.33
86.63	118.839	-2.23	-4.37
86.75	118.876	-2.16	-4.21
86.88	118.914	-2.15	-4.42
87	118.948	-2.04	-4.28
87.12	118.977	-2.34	-4.21
87.25	119.007	-1.74	-4.15
87.35	119.031	-0.86	-2.94
87.47	119.062	-1.11	-3.99
87.58	119.094	-1.53	-3.61
87.7	119.131	-2.01	-2.71
87.81	119.166	-1.4	-4.22
87.93	119.196	-1.6	-4.43
88.04	119.22	-1.55	-4.26
88.16	119.24	-1.68	-4.1
88.27	119.258	-1.78	-4.36
88.39	119.278	-1.89	-4.53
88.5	119.295	-1.83	-4.11
88.62	119.313	-1.92	-4.44
88.73	119.329	-1.79	-4.17
88.85	119.348	-1.85	-4.32
88.96	119.362	-1.8	-4.43
89.08	119.378	-1.99	-4.46
89.19	119.393	-1.97	-4.48
89.31	119.408	-2.01	-4.49
89.42	119.42	-2.18	-4.59
89.54	119.435	-2.18	-3.94
89.65	119.449	-2.29	-4.72
89.77	119.464	-2.23	-4.42
89.88	119.477	-2.26	-4.68
90	119.491	-2.15	-4.44
90.11	119.502	-2.2	-4.58
90.23	119.514	-2.26	-4.59
90.34	119.526	-2.23	-4.33
90.46	119.538	-2.31	-4.61
90.57	119.549	-2.29	-4.45
90.69	119.562	-2.38	-4.77
90.8	119.573	-2.3	-4.68
90.92	119.585	-2.3	-4.52
91.03	119.596	-2.33	-4.71
91.15	119.608	-2.3	-4.37
91.26	119.619	-2.36	-4.69
91.38	119.63	-2.4	-4.71
91.49	119.641	-2.32	-4.74
91.61	119.654	-2.31	-4.68
91.72	119.665	-2.27	-4.64
91.84	119.678	-2.3	-4.6
91.95	119.689	-2.22	-4.66
92.07	119.7	-2.3	-4.62
92.18	119.71	-2.09	-4.42
92.3	119.721	-2.34	-4.61
92.41	119.731	-2.21	-4.71
92.53	119.742	-2.23	-4.64
92.64	119.752	-2.29	-4.66
92.76	119.763	-2.3	-4.69
92.87	119.773	-2.37	-4.65
92.99	119.784	-2.29	-4.46
93.1	119.793	-2.2	-4.57
93.22	119.802	-2.29	-4.51
93.33	119.812	-2.2	-4.39
93.45	119.822	-2.18	-4.34
93.56	119.831	-2.24	-4.21
93.68	119.841	-2.22	-4.44
93.79	119.851	-2.31	-4.73
93.91	119.861	-2.27	-4.55
94.02	119.871	-2.25	-4.24
94.14	119.881	-2.24	-4.53
94.25	119.891	-2.35	-4.61
94.37	119.902	-2.31	-4.71
94.48	119.912	-2.22	-4.72
94.6	119.923	-2.26	-4.33
94.71	119.932	-2.16	-4.42
94.83	119.941	-2.13	-4.06
94.94	119.951	-2.39	-4.36
95.06	119.963	-2.19	-4.42
95.17	119.972	-2.32	-4.59
95.29	119.981	-2.09	-4.46
95.4	119.99	-2.17	-4.17
95.52	120	-2.31	-4.47
95.63	120.009	-2.39	-4.42
95.75	120.019	-2.22	-4.51
95.86	120.029	-2.32	-4.88
95.98	120.038	-2.24	-5.29
96.1	120.047	-2.17	-4.77
96.21	120.056	-2.26	-4.58
96.33	120.066	-2.09	-4.66
96.44	120.075	-2.4	-4.91
96.56	120.085	-2.17	-4.53
96.67	120.095	-2.25	-4.61
96.79	120.106	-2.16	-4.46
96.9	120.115	-2.11	-4.52
97.02	120.126	-2.03	-4.85
97.13	120.136	-2.13	-4.61
97.25	120.147	-1.94	-4.35
97.36	120.156	-1.96	-4.49
97.48	120.167	-2	-4.33
97.59	120.177	-1.95	-4.56
97.71	120.188	-2.13	-4.69
97.82	120.198	-2.06	-4.38
97.94	120.209	-2	-4.28
98.17	120.229	-1.96	-4.1
98.28	120.239	-1.81	-4.37
98.4	120.251	-1.82	-4.02
98.51	120.26	-2.1	-4.35
98.63	120.27	-1.98	-4.29
98.74	120.28	-2.17	-4.48
98.86	120.29	-2.26	-4.46
98.97	120.3	-2.55	-4.74
99.09	120.311	-2.54	-4.47
99.2	120.322	-2.69	-4.51
99.32	120.333	-2.64	-4.47
99.43	120.342	-2.59	-4.51
99.55	120.352	-2.79	-4.41
99.66	120.361	-2.54	-4.99
99.78	120.371	-2.59	-4.61
99.89	120.38	-2.47	-4.08
100.01	120.39	-2.57	-4.68
100.12	120.4	-2.68	-4.87
100.24	120.41	-2.32	-4.23
100.35	120.421	-2.35	-4.51
100.47	120.434	-2.37	-4.57
100.58	120.445	-2.21	-4.46
100.7	120.456	-2.33	-4.07
100.81	120.466	-2.12	-4.49
100.93	120.477	-2.24	-4.48
101.04	120.488	-2.3	-4.02
101.16	120.5	-2.06	-4.85
101.27	120.51	-2.1	-4.18
101.5	120.532	-2.07	-4.35
101.62	120.543	-1.86	-4.14
101.73	120.555	-1.94	-4.19
101.85	120.567	-1.88	-4.31
101.96	120.579	-1.95	-4.52
102.08	120.591	-1.93	-4.21
102.19	120.604	-2.03	-4.18
102.31	120.618	-2.1	-4.1
102.42	120.631	-2.1	-4.31
102.54	120.645	-2.06	-4.51
102.65	120.659	-1.91	-4.3
102.88	120.684	-1.88	-3.88
103.11	120.711	-1.98	-4.08
103.23	120.725	-2.06	-4.39
103.34	120.739	-2.17	-4.45
103.46	120.755	-2	-4.06
103.57	120.77	-2.22	-4.51
103.8	120.802	-2.31	-4.2
103.92	120.819	-2.13	-4.26
104.03	120.835		-4.37
104.15	120.852	-2.18	-4.34
104.26	120.869	-2.02	-4.34
104.38	120.891	-2.13	-4.2
104.49	120.912	-1.94	-4.38
104.61	120.936	-1.79	-4.29
104.72	120.96	-1.91	-4.31
104.84	120.989	-2	-4.19
104.95	121.024	-1.89	-4.64
105.07	121.066	-1.93	-4.57
105.18	121.099	-1.84	-4.35
105.3	121.137	-1.62	-4.29
105.41	121.176	-1.78	-4.25
105.53	121.217	-1.62	-4.29
105.65	121.255	-1.62	-4.24
105.76	121.293	-1.65	-4.65
105.88	121.335	-1.24	-4.16
105.99	121.379	-0.81	-3.8
106.11	121.425	-0.57	-4.11
106.22	121.466	-0.14	-3.64
106.45	121.556	-1.22	-4.48
106.57	121.602	-1.22	-4.22
106.68	121.643	-1.8	-4.4
106.75	121.665	-1.88	-4.31
106.85	121.698	-1.77	-4.2
106.95	121.729	-1.96	-4.61
107.05	121.761	-1.99	-4.68
107.15	121.791	-2.06	-4.63
107.25	121.821	-2.12	-4.7
107.35	121.847	-1.99	-4.64
107.45	121.873	-2.05	-4.64
107.55	121.897	-2.22	-4.83
107.65	121.921	-2.14	-4.68
107.75	121.943	-2.14	-4.83
107.85	121.966	-2.07	-4.73
107.95	121.987	-2.1	-4.63
108.05	122.007	-2.23	-4.72
108.15	122.03	-2.42	-4.74
108.25	122.053	-2.28	-4.62
108.35	122.073	-2.1	-4.76
108.45	122.092	-2.11	-4.68
108.55	122.113	-2.01	-4.55
108.65	122.134	-2.1	-4.81
108.75	122.155	-2.23	-4.79
108.85	122.176	-2.11	-4.79
108.95	122.198	-2.16	-4.6
109.05	122.219	-2.21	-4.77
109.15	122.241	-2.14	-4.79
109.25	122.263	-2.17	-4.79
109.35	122.287	-2.11	-4.81
109.45	122.312	-2.11	-4.69
109.55	122.337	-2.19	-4.68
109.65	122.361	-2.12	-4.83
109.75	122.386	-2.11	-4.68
109.85	122.412	-2.18	-4.79
109.95	122.439	-2.16	-4.79
110.05	122.468	-2.13	-4.74
110.15	122.496	-2.06	-4.73
110.25	122.525	-2.13	-4.79
110.35	122.556	-2.08	-4.71
110.45	122.59	-1.95	-4.61
110.55	122.617	-2.03	-4.97
110.65	122.642	-2.01	-4.68
110.75	122.66	-2.03	-4.54
110.85	122.675	-2.14	-4.7
110.95	122.691	-2.1	-4.71
111.05	122.707	-2.1	-4.91
111.15	122.721	-2.03	-4.73
111.25	122.735	-2.35	-4.85
111.35	122.75	-2.18	-4.87
111.45	122.765	-2.11	-4.84
111.55	122.777	-2.27	-4.84
111.65	122.788	-2.23	-4.74
111.75	122.799	-2.26	-4.93
111.85	122.81	-2.3	-4.78
111.95	122.819	-1.85	-4.72
112.08	122.83	-1.72	-4.68
112.18	122.835	-1.35	-4.38
112.28	122.841	-1.16	-4.12
112.38	122.848	-1.79	-4.59
112.48	122.856	-1.28	-4.28
112.58	122.863	-1.22	-4.22
112.68	122.87	-1.4	-4.28
112.78	122.875	-1.55	-4.56
112.88	122.879	-1.59	-4.86
112.98	122.885	-1.5	-4.39
113.08	122.892	-1.47	-4.54
113.18	122.906	-1.38	-4.59
113.28	122.921	-1.12	-4.43
113.38	122.941	-1.1	-4.23
113.48	122.962	-1.43	-4.54
113.58	122.99	-1.37	-4.21
113.68	123.019	-1.4	-4.54
113.78	123.043	-1.34	-4.5
113.88	123.067	-1	-4.35
113.98	123.089	-1.16	-4.39
114.08	123.111	-1.37	-4.88
114.18	123.126	-1.24	-4.57
114.28	123.14	-1.13	-4.4
114.38	123.154	-1.27	-4.58
114.48	123.169	-1.13	-4.3
114.58	123.186	-1.39	-4.33
114.68	123.204	-1.22	-4.49
114.78	123.219	-1.29	-4.37
114.88	123.234	-1.28	-4.18
114.98	123.251	-1.47	-4.75
115.08	123.268	-1.72	-4.74
115.18	123.285	-1.43	-4.37
115.28	123.301	-1.33	-4.79
115.38	123.326	-1.24	-4.41
115.48	123.353	-1.62	-4.9
115.58	123.37	-1.44	-4.34
115.68	123.385	-1.47	-4.55
115.78	123.394	-1.52	-4.51
115.88	123.402	-1.29	-4.39
115.98	123.408	-1.3	-4.34
116.08	123.414	-1.29	-4.44
116.18	123.419	-1.03	-4.13
116.28	123.424	-0.78	-4.71
116.38	123.428	-1	-4.51
116.48	123.432	-0.8	-4.22
116.58	123.437	-1.03	-4.59
116.68	123.443	-0.91	-4.66
116.78	123.452	-0.83	-4.35
116.88	123.462	-1.26	-4.58
116.98	123.47	-0.81	-4.61
117.08	123.477	-1.06	-4.82
117.18	123.488	-0.97	-4.53
117.28	123.499	-0.77	-4.6
117.38	123.508	-0.77	-4.47
117.48	123.517	-0.78	-4.47
117.58	123.534	-1.01	-4.76
117.68	123.552	-0.72	-4.5
117.78	123.569	-1.04	-4.66
117.88	123.587	-1.26	-4.44
117.98	123.609	-1.68	-4.63
118.08	123.631	-0.84	-4.72
118.18	123.659	-0.85	-4.55
118.28	123.689	-0.62	-4.37
118.38	123.731	-1	-4.65
118.48	123.776	-0.97	-4.87
118.58	123.819	-0.87	-4.62
118.68	123.861	-0.78	-4.53
118.78	123.909	-0.8	-4.53
118.88	123.958	-0.72	-4.49
118.98	124.011	-0.58	-4.53
119.08	124.064	-0.52	-4.68
119.18	124.116	-0.63	-4.69
119.28	124.168	-0.47	-4.52
119.38	124.222	-0.59	-4.7
119.48	124.278	-0.74	-4.92
119.58	124.329	-0.55	-4.45
119.68	124.379	-0.58	-4.63
119.78	124.431	-0.8	-4.73
119.88	124.483	-0.66	-4.54
119.98	124.534	-0.58	-4.28
120.08	124.584	-0.17	-4.12
120.18	124.635	-0.04	-4.26
120.28	124.686	-0.26	-4.82
120.38	124.737	-0.27	-4.51
120.48	124.788	-0.37	-4.62
120.58	124.838	-0.18	-4.19
120.68	124.887	-0.08	-4.44
120.78	124.936	-0.06	-4.56
120.88	124.985	-0.08	-4.74
120.98	125.034	-0.13	-4.61
121.08	125.082	-0.18	-4.59
121.18	125.134	-0.11	-4.65
121.28	125.187	-0.1	-4.43
121.38	125.238	-0.19	-4.62
121.48	125.289	-0.15	-4.75
121.58	125.34	-0.12	-4.7
121.68	125.391	-0.19	-4.82
121.78	125.437	-0.2	-4.71
121.88	125.481	-0.13	-4.68
121.98	125.523	-0.02	-4.39
122.08	125.564	0.02	-4.6
122.18	125.594	-0.01	-4.74
122.28	125.62	-0.04	-4.62
122.38	125.645	-0.06	-4.77
122.48	125.669	-0.14	-4.49
122.58	125.687	-0.36	-4.86
122.68	125.703	-0.6	-4.81
122.78	125.713	-0.58	-5.1
122.88	125.72	-0.47	-4.93
122.98	125.726	-0.58	-4.66
123.08	125.732	-0.46	-5.11
123.18	125.734	-0.34	-5.01
123.28	125.735	-0.3	-4.88
123.38	125.737	-0.36	-4.96
123.48	125.738	-0.37	-4.95
123.58	125.739	-0.48	-4.94
123.68	125.739	-0.56	-5.32
123.78	125.74	-0.6	-5.26
123.88	125.741	-0.66	-4.98
123.98	125.742	-0.67	-5.15
124.08	125.743	-0.87	-5.11
124.18	125.744	-0.47	-5.12
124.28	125.745	-0.41	-5.1
124.38	125.745	-0.4	-4.8
124.48	125.746	-0.39	-5.15
124.58	125.746	-0.3	-4.86
124.68	125.747	-0.48	-5.05
124.78	125.747	-0.16	-4.72
124.88	125.747	-0.09	-4.92
124.98	125.748	-0.07	-4.78
125.08	125.748	-0.13	-5.11
125.18	125.748	-0.06	-4.67
125.28	125.749	-0.3	-4.7
125.39	125.749	-0.45	-4.99
125.49	125.749	-0.46	-4.79
125.59	125.749	-0.45	-4.86
125.69	125.75	-0.05	-4.67
125.79	125.75	-0.19	-4.73
125.89	125.75	-0.5	-4.84
125.99	125.751	-0.5	-4.87
126.09	125.751	-0.37	-4.63
126.19	125.752	-0.51	-4.87
126.29	125.752	-0.46	-4.82
126.39	125.753	-0.57	-4.94
126.49	125.753	-0.59	-4.89
126.59	125.754	-0.56	-5.01
126.69	125.756	-0.63	-4.96
126.79	125.758	-0.61	-5.12
126.89	125.76	-0.62	-4.95
126.99	125.761	-0.43	-4.74
127.09	125.762	-0.57	-4.88
127.19	125.763	-0.63	-4.96
127.29	125.763	-0.73	-4.94
127.39	125.764	-0.59	-4.67
127.49	125.766	-0.68	-4.94
127.59	125.766	-0.57	-4.97
127.69	125.767	-0.37	-4.57
127.79	125.768	-0.1	-4.99
127.89	125.769	-0.31	-4.82
127.99	125.771	-0.43	-4.81
128.09	125.773	-0.38	-4.81
128.19	125.776	-0.28	-5.02
128.29	125.78	-0.16	-4.78
128.39	125.782	-0.22	-4.87
128.49	125.785	-0.27	-4.63
128.59	125.789	-0.41	-4.56
128.69	125.793	-0.26	-4.83
128.79	125.798	-0.37	-4.58
128.89	125.803	-0.39	-4.67
128.99	125.809	-0.41	-4.96
129.09	125.815	-0.57	-5.05
129.19	125.823	-0.64	-5
129.29	125.833	-0.47	-4.7
129.39	125.843	-0.57	-4.56
129.49	125.852	-0.56	-4.83
129.59	125.861	-0.74	-4.66
129.69	125.87	-0.64	-4.9
129.79	125.879	-0.75	-4.69
129.89	125.889	-0.81	-4.6
129.99	125.899	-0.71	-4.56
130.09	125.909	-0.47	-4.52
130.19	125.919	-0.3	-4.46
130.29	125.928	-0.33	-4.62
130.39	125.94	-0.36	-4.81
130.49	125.952	-0.46	-4.51
130.59	125.963	-0.34	-4.56
130.69	125.974	-0.31	-4.55
130.79	125.984	-0.28	-4.42
130.89	125.994	-0.23	-4.57
130.99	126.005	-0.2	-4.47
131.09	126.016	-0.06	-4.37
131.19	126.028	0	-4.44
131.29	126.041	0.03	-4.47
131.39	126.053	0.08	-4.32
131.49	126.065	0.07	-4.57
131.59	126.076	0.22	-4.3
131.69	126.089	0.37	-4.25
131.79	126.1	0.54	-4.13
131.89	126.112	0.63	-4.09
131.99	126.124	0.83	-4.08
132.09	126.137	0.55	-4.15
132.19	126.15	0.4	-4.34
132.29	126.162	0.07	-4.34
132.39	126.175	0.13	-4.59
132.49	126.189	0.06	-4.36
132.59	126.204	-0.06	-4.32
132.69	126.219	-0.1	-4.35
132.79	126.233	-0.07	-4.55
132.89	126.246	-0.31	-4.58
132.99	126.262	-0.24	-4.67
133.09	126.279	-0.2	-4.41
133.19	126.296	0.33	-4.52
133.29	126.312	0.79	-4.66
133.39	126.344	0.91	-4.28
133.49	126.387	0.91	-4.34
133.59	126.447	0.73	-4.27
133.69	126.518	0.92	-4.21
133.79	126.588	1.2	-4.09
133.89	126.658	1.32	-3.97
133.99	126.71	1.27	-4.32
134.09	126.752	1.21	-4.51
134.19	126.788	1.14	-4.54
134.29	126.819	1.06	-4.86
134.39	126.844	1.03	-4.73
134.49	126.865	1.06	-4.63
134.59	126.882	0.97	-4.87
134.69	126.896	0.87	-4.82
134.79	126.908	0.82	-4.77
134.89	126.917	0.85	-4.79
134.99	126.928	0.65	-5
135.09	126.94	0.64	-4.91
135.19	126.952	0.66	-4.96
135.29	126.965	0.75	-4.95
135.39	126.976	0.66	-5.11
135.49	126.986	0.55	-5.12
135.59	126.997	0.47	-5.3
135.69	127.009	0.4	-5.3
135.79	127.021	0.46	-5.16
135.89	127.034	0.46	-5
135.99	127.045	0.37	-5.05
136.09	127.055	0.25	-5.13
136.19	127.066	0.15	-5.13
136.29	127.075	0.22	-5.15
136.39	127.085	0.27	-5.24
136.49	127.094	0.31	-5.17
136.59	127.105	0.19	-5.06
136.69	127.115	0	-4.86
136.79	127.129	-0.44	-5.06
136.89	127.146	-0.58	-5.11
136.99	127.175	-0.53	-5.19
137.09	127.212	-0.39	-5.43
137.19	127.26	-0.45	-5.4
137.29	127.315	-0.44	-5.43
137.39	127.382	-0.4	-5.3
137.49	127.457	-0.4	-5.3
137.59	127.527	-0.39	-5.24
137.69	127.593	-0.37	-5.36
137.79	127.657	-0.38	-5.54
137.89	127.717	-0.4	-5.28
137.99	127.768	-0.37	-5.31
138.09	127.81	-0.36	-5.21
138.19	127.848	-0.51	-5.08
138.29	127.882	-0.47	-5.41
138.39	127.913
138.49	127.943	-0.41	-5.33
138.59	127.965	-0.43	-5.41
138.69	127.982	-0.53	-5.2
138.79	127.998	-0.39	-5.73
138.89	128.012	-0.43	-5.31
138.99	128.022	-0.67	-5.23
139.09	128.029	-0.37	-5.26
139.19	128.036	-0.37	-5.4
139.29	128.041	-0.37	-5.71
139.39	128.045	-0.37	-5.38
139.49	128.049	-0.32	-5.38
139.59	128.052	-0.34	-5.53
139.69	128.054	-0.52	-5.24
139.79	128.057	-0.25	-5.35
139.89	128.06	-0.34	-5.43
139.99	128.062	-0.33	-5.38
140.09	128.064	-0.39	-5.37
140.19	128.065	-0.44	-5.41
140.29	128.067	-0.37	-5.46
140.39	128.069	-0.34	-5.46
140.49	128.07	-0.29	-5.42
140.59	128.071	-0.43	-5.42
140.69	128.072	-0.47	-5.45
140.79	128.073	-0.34	-5.46
140.89	128.075	-0.33	-5.68
140.99	128.076	-0.25	-5.46
141.09	128.078	-0.32	-5.31
141.19	128.079	-0.38	-5.35
141.29	128.081	-0.4	-5.46
141.39	128.082	-0.35	-5.44
141.49	128.083	-0.35	-5.45
141.59	128.085	-0.36	-5.51
141.69	128.087	-0.43	-5.55
141.79	128.088	-0.49	-5.45
141.89	128.089
141.99	128.091	-0.53	-5.49
142.09	128.093	-0.58	-5.61
142.19	128.095	-0.59	-5.58
142.29	128.097	-0.59	-5.54
142.39	128.098	-0.64	-5.42
142.49	128.1	-0.6	-5.42
142.59	128.101	-0.64	-5.49
142.69	128.102	-0.62	-5.39
142.79	128.104	-0.56	-5.17
142.89	128.106	-0.47	-5.36
142.99	128.108	-0.38	-5.51
143.09	128.109	-0.35	-5.42
143.19	128.11	-0.28	-5.9
143.29	128.111	-0.32	-5.41
143.39	128.113	-0.41	-5.46
143.49	128.114	-0.25	-5.31
143.59	128.116	-0.37	-5.34
143.69	128.118	-0.39	-5.52
143.79	128.119	-0.51	-5.46
143.89	128.121	-0.38	-5.52
143.99	128.123	-0.49	-5.39
144.09	128.124	-0.44	-5.76
144.19	128.126	-0.49	-5.69
144.29	128.127	-0.32	-6.07
144.39	128.127	-0.53	-5.35
144.49	128.128	-0.51	-5.66
144.59	128.129	-0.53
144.69	128.131	-0.86
144.79	128.133	-0.53	-5.37
144.89	128.134	-0.51	-5.41
144.99	128.135	-0.41	-5.45
145.09	128.136	-0.4	-5.46
145.19	128.137	-0.48	-5.43
145.29	128.138	-0.32	-5.37
145.39	128.14	-0.56	-5.32
145.49	128.141	-0.56	-5.58
145.59	128.142	-0.57	-5.65
145.69	128.143	-0.54	-5.57
145.79	128.144	-0.51	-5.48
145.89	128.145	-0.53	-5.62
145.99	128.146	-0.52	-5.33
146.09	128.147	-0.52	-5.48
146.19	128.147	-0.32	-5.37
146.29	128.149	-0.5	-5.51
146.39	128.15	-0.49	-5.36
146.49	128.15	-0.61	-5.55
146.59	128.151	-0.61	-5.48
146.69	128.153	-0.5	-5.32
146.79	128.154	-0.48	-5.49
146.89	128.155	-0.58	-5.58
146.99	128.156	-0.64	-5.46
147.09	128.158	-0.62	-5.46
147.19	128.159	-0.61	-5.43
147.29	128.16	-0.52	-5.36
147.39	128.161	-0.58	-5.48
147.49	128.162	-0.55	-5.53
147.59	128.163	-0.58	-5.42
147.69	128.164	-0.61	-5.51
147.79	128.166	-0.54	-5.38
147.89	128.167	-0.62	-5.6
147.99	128.168	-0.5	-5.52
148.09	128.169	-0.61	-5.48
148.19	128.17	-0.49	-5.4
148.29	128.171
148.39	128.172	-0.56	-5.5
148.49	128.173	-0.55	-5.45
148.59	128.175	-0.56	-5.39
148.69	128.176	-0.71	-5.53
148.79	128.177	-0.65	-5.48
148.89	128.178	-0.54	-5.62
148.99	128.179	-0.54	-5.27
149.09	128.18	-0.62	-5.46
149.19	128.181	-0.48	-5.21
149.29	128.182	-0.54	-5.56
149.39	128.183	-0.63	-5.3
149.49	128.184	-0.61	-5.24
149.59	128.185	-0.44	-5.42
149.69	128.187	-0.53	-5.59
149.79	128.188	-0.3	-5.3
149.89	128.19	-0.25	-5.3
149.99	128.192	-0.52	-5.39
150.09	128.193	-0.35	-5.28
150.19	128.195	-0.28	-5.33
150.29	128.196	-0.23	-5.28
150.39	128.197	-0.22	-5.44
150.49	128.199	-0.22	-5.22
150.59	128.2	-0.02	-5.14
150.69	128.201	-0.04	-5.14
150.79	128.202	-0.11	-5.21
150.89	128.203	-0.31	-5.4
150.99	128.205	-0.38	-5.47
151.09	128.207	-0.29	-5.3
151.19	128.209	-0.39	-5.34
151.29	128.21	-0.43	-5.34
151.39	128.212	-0.59	-5.56
151.49	128.213	-0.48	-5.44
151.59	128.214	-0.49	-5.37
151.69	128.216	-0.55	-5.57
151.79	128.217	-0.55	-5.41
151.89	128.219	-0.62	-5.36
151.99	128.221	-0.62	-5.41
152.09	128.223	-0.61	-5.52
152.19	128.225	-0.61	-5.53
152.29	128.227	-0.72	-5.6
152.39	128.229	-0.65	-5.55
152.49	128.23	-0.62	-5.47
152.59	128.231	-0.63	-5.43
152.69	128.233	-0.71	-5.32
152.79	128.234	-0.6	-5.52
152.89	128.235	-0.68	-5.33
152.99	128.236	-0.72	-5.39
153.09	128.237	-0.64	-5.41
153.19	128.238	-0.64	-5.42
153.29	128.24	-0.63	-5.56
153.39	128.242	-0.64	-5.33
153.49	128.242	-0.58	-5.36
153.59	128.243	-0.7	-5.23
153.69	128.245	-0.65	-5.51
153.79	128.246	-0.59	-5.41
153.89	128.249	-0.55	-5.39
153.99	128.251	-0.66	-5.33
154.09	128.253	-0.57	-5.49
154.19	128.255	-0.55	-5.54
154.29	128.257	-0.6	-5.45
154.39	128.258	-0.66	-5.54
154.49	128.259	-0.63	-5.43
154.59	128.261	-0.62	-5.46
154.69	128.263	-0.53	-5.39
154.79	128.264	-0.57	-5.4
154.89	128.265	-0.61	-5.39
154.99	128.267	-0.58	-5.5
155.09	128.268	-0.61	-5.45
155.19	128.27	-0.52	-5.46
155.29	128.271	-0.5	-5.41
155.39	128.273	-0.44	-5.49
155.49	128.274	-0.47	-5.48
155.59	128.275	-0.45	-5.32
155.69	128.277	-0.44	-5.47
155.79	128.279	-0.47	-5.41
155.89	128.281	-0.48	-5.43
155.99	128.283	-0.49	-5.64
156.09	128.285	-0.42	-5.45
156.19	128.286	-0.39	-5.48
156.29	128.288	-0.39	-5.47
156.39	128.29	-0.33	-5.38
156.49	128.292	-0.26	-5.27
156.59	128.294	-0.33	-5.42
156.69	128.296	-0.31	-5.33
156.79	128.298	-0.35	-5.66
156.89	128.3	-0.4	-5.62
156.99	128.302	-0.42	-5.44
157.09	128.304	-0.41	-5.44
157.19	128.305	-0.41	-5.53
157.29	128.306	-0.41	-5.49
157.39	128.307	-0.31	-5.41
157.49	128.309	-0.26	-5.45
157.59	128.31	-0.29	-5.56
157.69	128.312	-0.28	-5.42
157.79	128.313	-0.39	-5.29
157.89	128.315	-0.27	-5.45
157.99	128.316	-0.35	-5.26
158.09	128.317	-0.41	-5.29
158.19	128.319	-0.28	-5.46
158.29	128.321	-0.27	-5.38
158.39	128.323	-0.33	-5.38
158.49	128.324	-0.39	-5.41
158.59	128.326	-0.29	-5.44
158.69	128.328	-0.37	-5.51
158.79	128.33	-0.44	-5.37
158.89	128.333	-0.35	-5.02
158.99	128.335	-0.34	-5.45
159.09	128.337	-0.45	-5.52
159.19	128.338	-0.28	-5.38
159.29	128.341	-0.36	-5.35
159.39	128.343	-0.36	-5.44
159.49	128.344	-0.39	-5.44
159.59	128.346	-0.29	-5.43
159.69	128.347	-0.3	-5.42
159.79	128.348	-0.37	-5.39
159.89	128.348	-0.4	-5.3
159.99	128.348	-0.35	-5.37
160.09	128.349	-0.38	-5.33
160.19	128.349	-0.53	-5.19
160.29	128.349	-0.48	-5.3
160.39	128.349	-0.51	-5.44
160.49	128.35	-0.52	-5.52
160.59	128.351	-0.4	-5.47
160.69	128.351	-0.48	-5.45
160.79	128.351	-0.39	-5.26
160.89	128.351	-0.46	-5.47
160.99	128.351	-0.39	-5.44
161.09	128.351	-0.26	-5.55
161.19	128.351	-0.37	-5.28
161.29	128.352	-0.27	-5.3
161.39	128.352	-0.29	-5.35
161.49	128.352	-0.31	-5.35
161.59	128.352	-0.29	-5.18
161.69	128.353	-0.27	-5.3
161.79	128.353	-0.28	-5.38
161.89	128.353	-0.3	-5.29
161.99	128.353	-0.3	-5.36
162.09	128.353	-0.33	-5.31
162.19	128.353	-0.38	-5.12
162.29	128.353	-0.34	-5.35
162.39	128.353	-0.35	-5.31
162.49	128.353	-0.44	-5.43
162.59	128.354	-0.38	-5.46
162.69	128.354	-0.39	-5.56
162.79	128.354	-0.41	-4.99
162.89	128.354	-0.42	-5.36
162.99	128.354	-0.33	-5.38
163.09	128.355	-0.4	-5.46
163.19	128.355	-0.44	-5.43
163.29	128.355	-0.5	-5.44
163.39	128.356	-0.55	-5.45
163.49	128.356	-0.49	-5.37
163.59	128.356	-0.48	-5.51
163.69	128.356	-0.43	-5.41
163.79	128.356	-0.44	-5.29
163.89	128.356	-0.4	-5.25
163.99	128.356	-0.3	-5.4
164.09	128.356	-0.42	-5.43
164.19	128.356	-0.37	-5.41
164.29	128.357	-0.45	-5.41
164.39	128.357	-0.48	-5.29
164.49	128.358	-0.33	-5.37
164.59	128.358	-0.5	-5.57
164.69	128.358	-0.37	-5.44
164.79	128.358	-0.37	-5.41
164.89	128.358	-0.4	-5.41
164.99	128.358	-0.43	-5.37
165.09	128.358	-0.34	-5.46
165.19	128.358	-0.43	-5.4
165.29	128.358	-0.35	-5.32
165.39	128.359	-0.28	-5.4
165.49	128.359	-0.39	-5.52
165.59	128.359	-0.57	-5.22
165.69	128.359	-0.45	-5.37
165.79	128.359	-0.25	-5.39
165.89	128.359	-0.82	-5.51
165.99	128.359	-0.4
166.09	128.359	-0.29	-5.57
166.19	128.359	-0.37	-5.37
166.29	128.359	-0.36	-5.28
166.39	128.36	-0.25	-5.43
166.49	128.36	-0.27	-5.4
166.59	128.36	-0.29	-5.5
166.69	128.36	-0.39
166.79	128.36	-0.21	-5.39
166.89	128.36	-0.17	-5.46
166.99	128.36	-0.24	-5.31
167.09	128.361	-0.21	-5.34
167.19	128.361	-0.03	-5.15
167.29	128.361	-0.02	-5.33
167.39	128.362	0.06	-5.14
167.49	128.362	0.12	-5.34
167.59	128.362	-0.05	-5.08
167.69	128.362	0.15	-5.17
167.79	128.362	0.03	-5.18
167.89	128.362	-0.16	-5.08
167.99	128.362	-0.03	-5.33
168.09	128.362	-0.15	-5.35
168.19	128.362	-0.18	-5.41
168.29	128.362	-0.12	-5.01
168.39	128.362	-0.11	-5.35
168.49	128.362	-0.14	-5.19
168.59	128.362	-0.18	-5.25
168.69	128.362	-0.18	-5.41
168.79	128.362	-0.22	-5.29
168.89	128.362	-0.11	-5.48
168.99	128.362	-0.11	-5.65
169.09	128.362	-0.01	-5.41
169.19	128.362	-0.42	-5.31
169.29	128.362	-0.26	-5.64
169.39	128.362	-0.23	-5.44
169.49	128.362	-0.21	-5.25
169.59	128.363	-0.21	-5.35
169.69	128.363	-0.06	-5.37
169.79	128.363	-0.15	-5.54
169.89	128.363	-0.12	-5.26
169.99	128.363	0.03	-5.23
170.09	128.363	-0.06	-5.13
170.19	128.363	-0.14	-5.23
170.4	128.363	-0.09	-5.55
171.4	128.364	-0.23	-5.74
172.9	128.367	-0.17	-5.73
173.9	128.368	-0.36	-5.7
175.39	128.369	-0.09	-5.77
176.89	128.37	-0.25	-5.78
178.39	128.371	-0.03	-5.43
179.39	128.373	-0.14	-5.59
181.39	128.377	-0.14	-5.68
182.89	128.379	-0.19	-5.72
184.4	128.38	-0.2	-5.75
185.4	128.381	-0.04	-5.49
186.4	128.382	0.1	-5.51
187.4	128.383	-0.25	-5.55
188.4	128.385	-0.32	-5.59
189.4	128.385	-0.13	-5.49
190.4	128.386	-0.06	-5.69
191.4	128.388	-0.2	-5.71
192.4	128.389	-0.08	-5.45
193.4	128.39	0.26	-5.39
193.9	128.391	0.43	-5.46
195.4	128.392	0.25	-5.59
195.9	128.392	0.16	-5.27
196.9	128.393	0.17	-5.19
198.9	128.395	0.07	-5.41
199.9	128.395	0.13	-5.43
200.89	128.396	0.05	-5.44
201.89	128.397	0.18	-5.23
202.39	128.398	0.05	-5.65
203.39	128.398	0.2	-5.34
204.39	128.4	0.17	-5.41
205.39	128.401	0.33	-5.43
206.39	128.402	0.32	-5.45
207.39	128.404	0.28	-5.36
208.39	128.404	0.42	-5.12
209.39	128.404	0.29	-5.54
210.39	128.405	0.67	-5.24
211.09	128.405	0.6	-5.38
211.19	128.405	0.6	-5.24
211.29	128.405	0.58	-5.23
211.39	128.405	0.57	-5.2
211.49	128.406	0.58	-5.25
211.59	128.406	0.52	-5.23
211.69	128.406	0.52	-5.24
211.79	128.407	0.59	-5.18
211.89	128.408	0.59	-5.24
211.99	128.409	0.61	-5.27
212.09	128.41	0.59	-5.28
212.19	128.412	0.66	-5.19
212.29	128.415	0.6	-5.21
212.39	128.416	0.69	-5.23
212.49	128.417	0.64	-5.3
212.59	128.42	0.72	-5.22
212.69	128.423	0.64	-5.12
212.79	128.426	0.63	-5.08
212.89	128.429	0.78	-5.31
212.99	128.433	0.7	-5.13
213.09	128.44	0.68	-5.25
213.19	128.462	0.68	-5.18
213.29	128.483	0.72	-5.54
213.39	128.503	0.68	-5.51
213.49	128.522	0.65	-5.44
213.59	128.537	0.69	-5.38
213.69	128.552	0.67	-5.21
213.79	128.569	0.65	-5.07
213.89	128.587	0.69	-5.27
213.99	128.604	0.61	-5.18
214.09	128.62	0.61	-5.3
214.19	128.635	0.63	-5.29
214.29	128.65	0.57	-5.22
214.39	128.668	0.6	-5.47
214.49	128.685	0.54	-5.07
214.59	128.702	0.55	-5.29
214.69	128.719	0.47	-5.21
214.79	128.737	0.56	-5.33
214.89	128.755	0.57	-5.26
214.99	128.774	0.48	-5.24
215.09	128.792	0.55	-5.26
215.19	128.807	0.47	-5.15
215.29	128.822	0.49	-5.33
215.39	128.84	0.37	-5.31
215.49	128.859	0.45	-5.37
215.59	128.875	0.39	-5.34
215.69	128.891	0.33	-5.12
215.79	128.908	0.38	-5.68
215.89	128.924	0.35	-5.5
215.99	128.938	0.33	-5.42
216.09	128.953	0.38	-5.51
216.19	128.968	0.3	-5.48
216.29	128.984	0.35	-5.37
216.39	129.001	0.33	-5.33
216.49	129.018	0.34	-5.3
216.59	129.036	0.34	-5.36
216.69	129.054	0.4	-5.63
216.79	129.076	0.31	-5.55
216.89	129.097	0.36	-5.66
216.99	129.118	0.38	-5.43
217.09	129.137	0.34	-5.53
217.19	129.152	0.38	-5.54
217.29	129.166	0.37	-5.5
217.39	129.176	0.38	-5.62
217.49	129.186	0.35	-5.35
217.59	129.188	0.39	-5.44
217.69	129.19	0.42	-5.52
217.79	129.191	0.42	-5.43
217.89	129.191	0.45	-5.53
217.99	129.192	0.46	-5.43
218.09	129.192	0.39	-5.35
218.19	129.192	0.42	-5.26
218.29	129.193	0.46	-5.42
218.39	129.193	0.48	-5.62
218.49	129.193	0.42	-5.39
218.59	129.193	0.45	-5.34
218.69	129.194	0.47	-5.4
218.79	129.194	0.45	-5.39
218.89	129.194	0.54	-5.38
218.99	129.194	0.52	-5.17
219.09	129.194	0.56	-5.43
219.19	129.195	0.52	-5.22
219.29	129.195	0.48	-5.14
219.39	129.195	0.56	-5.35
219.49	129.196	0.58	-5.3
219.59	129.197	0.59	-5.39
219.69	129.199	0.53	-5.37
219.79	129.203	0.61	-5.42
219.89	129.208	0.52	-5.33
219.99	129.214	0.59	-5.42
220.09	129.22	0.56	-5.44
220.19	129.228	0.61	-5.34
220.29	129.236	0.6	-5.15
220.39	129.244	0.72	-5.16
220.49	129.253	0.7	-5.14
220.59	129.265	0.73	-5.18
220.69	129.278	0.75	-5.29
220.79	129.293	0.66	-5.18
220.89	129.308	0.76	-5.06
220.99	129.322	0.71	-5.11
221.09	129.337	0.72	-4.93
221.19	129.361	0.92	-5.22
221.29	129.384	0.89	-5.16
221.39	129.405	0.95	-4.94
221.49	129.426	0.93	-5.04
221.59	129.452	0.97	-5.1
221.69	129.478	0.95	-4.99
221.79	129.509	0.86	-4.89
221.89	129.539	0.82	-4.95
221.99	129.574	0.86	-4.83
222.09	129.609	0.83	-4.9
222.19	129.653	0.74	-4.81
222.29	129.697	0.9	-4.93
222.39	129.737	0.97	-4.86
222.49	129.778	1.02	-5.04
222.59	129.787	0.93	-4.81
222.69	129.796	0.94	-5.02
222.79	129.803	0.98	-4.81
222.89	129.81	1.06	-5.11
222.99	129.819	1.02	-4.91
223.09	129.829	1.18	-4.97
223.19	129.833	1.13	-5.04
223.29	129.838	1.05	-5.02
223.39	129.848	1.24	-4.8
223.49	129.858	1.32	-4.83
223.59	129.873	1.36	-4.94
223.69	129.887	1.4	-4.87
223.79	129.911	1.5	-4.88
223.89	129.936	1.54	-4.87
223.99	129.965	1.57	-4.89
224.09	129.995	1.52	-4.87
224.19	130.025	1.54	-4.81
224.29	130.054	1.49	-4.67
224.39	130.079	1.41	-4.64
224.49	130.103	1.41	-4.86
224.59	130.14	1.43	-4.7
224.69	130.177	1.39	-4.81
224.79	130.216	1.43	-4.88
224.89	130.255	1.37	-4.94
224.99	130.293	1.58	-4.91
225.09	130.331	1.4	-4.68
225.19	130.375	1.39	-4.88
225.29	130.419	1.32	-4.65
225.39	130.485	1.53	-4.85
225.49	130.554	1.83	-4.64
225.59	130.63	1.84	-4.84
225.69	130.706	1.93	-4.66
225.79	130.811	1.98	-4.91
225.89	130.919	2.09	-4.98
225.99	131.009	2.15	-4.73
226.09	131.098	2.18	-5.08
226.19	131.171	2.07	-4.65
226.29	131.242	2.16	-4.96
226.39	131.316	1.97	-4.72
226.49	131.39	1.97	-4.81
226.59	131.471	1.86	-4.81
226.69	131.553	1.87	-4.63
226.79	131.639	1.78	-4.3
226.89	131.725	1.75	-4.37
226.99	131.823	1.73	-4.49
227.09	131.922	1.66	-4.27
227.19	132.048	1.73	-4.36
227.29	132.175	2.14	-4.43
227.39	132.321	1.8	-3.99
227.49	132.469	1.9	-3.7
227.59	132.569	2.1	-3.9
227.69	132.664	2.03	-3.41
227.79	132.747	2.12	-3.72
227.89	132.828	2.02	-3.54
227.99	132.918	1.97	-3.47
228.09	133.009	2.09	-3.37
228.19	133.114	2.12	-3.25
228.29	133.221	2.12	-3.23
228.39	133.36	2.23	-3.31
228.49	133.504	2.25	-3.3
228.59	133.677	2.29	-3.19
228.69	133.855	2.24	-3.06
228.79	134.014	2.32	-3.16
228.89	134.17	2.28	-3.38
228.99	134.323	1.97	-3.1
229.09	134.477	2.2	-3.24
229.19	134.639	2.29	-3.08
229.29	134.802	2.16	-3.04
229.39	135.002	2.27	-2.9
229.49	135.207	2.19	-3.2
229.59	135.456	2.18	-3.18
229.69	135.712	2.33	-3
229.79	136.031	2.41	-2.76
229.89	136.361	2.54	-2.47
229.99	136.716	2.31	-2.47
230.09	137.076	2.39	-2.61
230.19	137.305	2.6	-2.98
230.29	137.511	2.61	-2.82
230.39	137.696	2.55	-2.74
230.49	137.876	2.38	-3.16
230.59	138.059	2.31	-2.89
230.69	138.244	2.14	-3
230.79	138.388	1.89	-2.66
230.89	138.524	2.07	-2.52
230.99	138.684	2.34	-2.57
231.09	138.848	2.09	-2.42
231.19	138.982	2.3	-2.66
231.29	139.11	2.33	-3
231.39	139.224	2.13	-2.62
231.49	139.333	1.93	-3.15
231.59	139.448	1.93	-2.94
231.69	139.563	2.27	-2.67
231.79	139.693	2.33	-2.34
231.89	139.825	2.44	-2.59
231.99	140	2.68	-2.56
