# Supplementary material for: Enhanced climate instability in the North Atlantic and southern Europe during the Last Interglacial
Source: Nat Commun. 2018 Oct 12;9:4235. doi: 10.1038/s41467-018-06683-3 (PMC6185935; doi:10.1038/s41467-018-06683-3)
Supplement: Supplementary file 5 — Supplementary Data 3 [file 41467_2018_6683_MOESM5_ESM.xlsx]

## Sheet: U-Th ages  in stack order
Corchia Cave speleothem U-Th age data. Ages shown in stack order.
Sample ID	Lab number	Mass (g)	238U ng/g	238U 2SE	238U (V)	Stack depth (mm)	100% sampling error (±mm)	230Th/238U measured	230Th/238U 2SE	234U/238U measured	234U/238U 2SE	Uncorr. age (ka)	95% age error	232Th/238U measured	232Th/238U 2SE	230Th/232Th	Corr. age (ka)	95% age error	234U/238U initial	234U/238U initial 95% error
CC5-3	UMB00173 Apr-2003	0.008	4785.22	363.914	1.6239	45.55	1.5	0.453981	0.00257655	0.763439	0.00177782	105.873	1.23095	7.03092e-05	1.26837e-06	6456.93	105.841	1.21983	0.681064	0.00305596
CC28-597	UMA01227 Mar-2006	0.0028	2497.91	207.509	2.24222	47.39	1.2	0.444254	0.00275289	0.742245	0.00183726	108.247	1.40005	1.91681e-05	2.11959e-06	23176.8	108.223	1.3904	0.650122	0.00328027
CC5e 66-70	UMA01528 Mar-2007	0.0032	3242.48	263.481	2.05435	48.35	0.6	0.459864	0.00212855	0.767072	0.00201219	107.257	1.0866	0.000130408	2.12653e-06	3526.35	107.222	1.06889	0.684828	0.00327241
CC28 635	UMA01221 Mar-2006	0.0022	2729.88	239.433	1.66976	48.55	1.2	0.446549	0.00195485	0.744612	0.00228975	108.452	1.18313	2.90795e-05	2.72515e-06	15356.1	108.44	1.15942	0.653187	0.00392991
CC28 638-641	UMA01701 Jul-2007	n.a.	n.a.	n.a.	5.91289	48.855	1.5	0.447635	0.00195023	0.743895	0.00142549	109.18	1.00641	7.51966e-05	4.4805e-06	5952.86	109.162	1.00674	0.651503	0.00254216
CC5d 346-347	UMA01530 Mar-2007	0.0035	3501.46	281.034	3.07094	48.95	0.3	0.457171	0.00152315	0.763233	0.00166471	107.299	0.826788	4.98428e-05	1.14415e-06	9172.25	107.282	0.835285	0.679475	0.00285204
CC28 647-650	UMA01698 Jul-2007	n.a.	n.a.	n.a.	5.10475	48.955	1.5	0.448907	0.00157768	0.745926	0.00163613	109.113	0.875932	3.99369e-05	1.85085e-06	11240.4	109.113	0.90003	0.654247	0.00279499
CC28 657-660	UMA01700 Jul-2007	n.a.	n.a.	n.a.	6.32991	49.1	1.5	0.448864	0.00212445	0.745267	0.00222791	109.315	1.18747	3.15125e-05	1.51993e-06	14244	109.288	1.18698	0.653318	0.00379264
CC5d 340	UMA01555 Mar-2007	0.0041	1545.68	121.913	2.24587	49.65	0.2	0.463333	0.00196725	0.765324	0.00200417	109.285	1.08358	0.000141443	3.30363e-06	3275.76	109.246	1.07796	0.680552	0.00335521
CC5e 84-85	UMA01554 Mar-2007	0.0033	1701.98	137.688	1.90526	49.85	0.3	0.46787	0.00150567	0.770878	0.00283879	109.525	1.08609	0.000294377	3.73646e-06	1589.36	109.452	1.09328	0.688004	0.00462512
CC28 667	UMA01224 Mar-2006	0.0024	2059.99	176.751	1.64339	49.95	1.2	0.453862	0.0023858	0.74741	0.00181351	110.905	1.25658	2.86428e-05	2.02237e-06	15845.6	110.887	1.23875	0.654593	0.00324835
CC28 696-699	UMA01735 Aug-2007	0.0054	3321.26	256.584	5.57606	50.36	1.5	0.450587	0.00156388	0.744645	0.00134763	110.319	0.867501	2.9194e-05	1.06632e-06	15434.2	110.312	0.84514	0.651325	0.00230866
CC5e 88+90	UMA01626 May-2007	0.0045	2772.89	216.983	3.01745	50.45	0.4	0.467923	0.00222904	0.766475	0.00182358	110.93	1.14065	3.05708e-05	1.92193e-06	15306.2	110.914	1.13976	0.680689	0.00312259
CC5 253	UMA00496 Dec-2003	0.0085	3602.11	273.515	6.03761	50.65	1.5	0.468812	0.00166746	0.765714	0.00176335	111.577	0.965955	1.54427e-05	1.34042e-06	30358.2	111.579	0.958603	0.679006	0.0030552
CC28 718-722	UMA01752 Aug-2007	0.0054	3723.34	287.663	2.41916	50.69	1.6	0.455342	0.00146044	0.750328	0.00176573	110.573	0.916309	0.000146326	7.62923e-07	3111.84	110.536	0.908507	0.658893	0.0031127
CC28 473	UMA01222 Mar-2006	0.0017	3293.95	313.979	1.42166	50.75	0.2	0.443225	0.00224033	0.741982	0.00210345	107.801	1.21323	4.23019e-05	4.14064e-06	10477.7	107.795	1.21553	0.650265	0.00368868
CC28 732-734	UMA01295 May-2006	0.0066	3904.26	298.756	5.29593	51.01	1.4	0.459028	0.00174179	0.74908	0.00142965	112.682	0.932576	1.17625e-05	8.74432e-07	39024.8	112.681	0.928888	0.655164	0.00250365
CC5d 321-322	UMA01531 Mar-2007	0.0047	3807.06	296.82	6.92563	51.55	0.3	0.470135	0.00138825	0.764884	0.0013616	112.43	0.785246	6.31467e-05	1.04088e-06	7445.13	112.42	0.776639	0.67712	0.0024317
CC5d 301-304	UMA01624 May-2007	0.0061	4502.28	345.676	6.54631	53.45	0.5	0.470281	0.0015387	0.766239	0.00141318	112.096	0.810602	1.71843e-05	1.56666e-06	27367	112.084	0.812534	0.679213	0.00240957
CC5d 275-279	UMA01631 May-2007	0.0103	4037.13	305.345	4.82263	55.95	0.5	0.471156	0.00140972	0.766097	0.00144324	112.535	0.782219	7.6179e-06	8.06359e-07	61848.5	112.534	0.783993	0.678662	0.00243003
CC28 801-803	UMA01376 Jun-2006	0.0022	3067.47	269.039	2.27625	56.73	1.4	0.460837	0.00243864	0.749839	0.00191582	113.302	1.31067	1.96953e-05	2.62897e-06	23398.3	113.29	1.30093	0.655541	0.00341938
CC5d 262-266	UMA01707 Jul-2007	n.a.	n.a.	n.a.	4.59449	57.25	0.6	0.471963	0.00218022	0.764365	0.001722	113.463	1.15897	3.92371e-05	1.06593e-06	12028.5	113.458	1.16878	0.675489	0.00304102
CC28-829	UMA01229 Mar-2006	0.0018	2718.5	253.755	1.52606	57.99	1.2	0.46227	0.0034543	0.747042	0.00274259	115.015	1.95317	2.86047e-05	3.47459e-06	16160.6	114.987	1.97678	0.650054	0.00505251
CC28-883	UMA01230 Mar-2006	0.0018	2998.34	279.88	1.68665	60.17	1.2	0.465493	0.00229708	0.7494	0.00181251	115.678	1.29079	3.42538e-05	5.0131e-06	13589.5	115.645	1.29563	0.652709	0.00334664
CC5d 231-235	UMA01622 May-2007	0.0048	4072.51	317.024	5.23429	60.35	0.6	0.479237	0.00154057	0.768728	0.00190504	115.291	0.944725	2.36664e-05	9.76046e-07	20249.7	115.291	0.955674	0.679756	0.00329157
CC5d 226	UMA01534 Mar-2007	0.003	3438.28	282.226	3.77028	61.05	0.2	0.47869	0.00154924	0.77182	0.00204683	114.008	0.969732	3.63042e-05	2.03316e-06	13185.5	114.001	0.961789	0.685191	0.00343984
CC28 1222-1224	UMA01753 Aug-2007	0.007	3874.98	295.859	6.60118	61.75	1.4	0.465368	0.0013841	0.749957	0.00141187	115.404	0.83982	7.29379e-05	6.534e-06	6380.33	115.386	0.842243	0.653773	0.00251305
CC5d 213-215	UMA01704 Jul-2007	n.a.	n.a.	n.a.	6.29061	62.25	0.4	0.478945	0.00213897	0.764696	0.00140614	116.569	1.11687	3.15236e-05	7.56209e-07	15193.2	116.559	1.11735	0.673045	0.00256612
CC5-271	UMA00498 Dec-2003	0.0068	4194.65	320.621	5.45359	66.8	1.5	0.481284	0.00182662	0.769379	0.00201982	116.033	1.08181	1.65103e-05	1.21862e-06	29150.5	116.027	1.07906	0.680047	0.00346221
CC5d 162-158	UMA01621 May-2007	0.0076	4081.71	310.83	7.08604	67.65	0.6	0.480539	0.00164484	0.766231	0.00156497	116.786	0.948886	2.27254e-05	1.40716e-06	21145.4	116.777	0.943333	0.674933	0.00280618
CC5d 113	UMA01535 Mar-2007	0.0038	3856.59	306.636	5.57586	73.43	0.2	0.48302	0.00162944	0.770639	0.00182776	116.393	0.977928	2.02976e-05	1.28013e-06	23796.9	116.395	0.975027	0.681401	0.00314448
CC5d 93-94	UMA01536 Mar-2007	0.0038	2497.99	198.557	3.00317	75.78	0.3	0.483451	0.00235831	0.772569	0.00177263	115.94	1.27185	2.88317e-05	1.22662e-06	16768	115.923	1.26229	0.684597	0.00319685
CC28 1144	UMA01232 Mar-2006	0.0042	3786.23	297.953	4.2924	76.71	1.2	0.47	0.00171944	0.75101	0.00158481	117.268	1.01234	1.55459e-05	8.8787e-07	30233	117.265	1.02402	0.653327	0.00290109
CC5d 76-80	UMA01625 May-2007	0.0054	4280.25	330.675	5.60067	77.75	0.6	0.486896	0.00146951	0.769084	0.00138219	118.776	0.887388	2.27478e-05	6.29899e-07	21404.1	118.771	0.894905	0.677146	0.00254682
CC5d 73	UMA01537 Mar-2007	0.0026	3346.94	282.118	3.55212	78.37	0.2	0.487483	0.00155661	0.771177	0.001735	118.306	0.967436	2.4497e-05	1.45478e-06	19899.7	118.298	0.974593	0.680514	0.00301545
CC5d 61-65	UMA01623 May-2007	0.0071	4458.36	340.242	7.56211	79.6	0.5	0.485108	0.00140682	0.768538	0.0013942	118.135	0.84158	1.39733e-05	5.42059e-07	34716.8	118.128	0.839119	0.676899	0.00249427
CC28 D1	UMA00582 Jan-2004	0.0105	4208.08	318.177	3.48707	85.17	2	0.473559	0.00242918	0.754413	0.00172415	117.762	1.32676	7.81092e-05	1.82551e-06	6062.79	117.758	1.34387	0.657586	0.00319271
CC5 288	UMA00500 Dec-2003	0.0102	4902.08	372.111	5.79705	86.75	1.5	0.488477	0.00148944	0.770334	0.00209563	119.105	1.0554	1.46427e-05	2.88241e-06	33359.8	119.101	1.0454	0.67853	0.00367293
CC5c 4+6	UMA01628 May-2007	0.0028	3859.61	320.636	6.08911	87.81	0.4	0.48833	0.00183217	0.770083	0.00132008	119.072	0.983945	3.55308e-05	4.28264e-06	13743.9	119.068	0.990766	0.678279	0.00238642
CC5-4R	UMB00237 May-2003	0.0129	5754.65	434.021	8.14464	105.4	1.5	0.493199	0.00257553	0.771445	0.00153286	120.963	1.37966	2.32101e-05	1.1432e-06	21249.3	120.954	1.38343	0.678394	0.00286265
CC7 635-639	UMA01513 Jan-2007	0.0049	3651.37	283.855	6.70344	106.49	1.6	0.494548	0.00143722	0.771342	0.00183016	121.645	0.96596	4.42802e-05	1.83127e-06	11168.6	121.631	0.959926	0.677624	0.00317932
CC5a 437-439	UMA01548 Mar-2007	0.0029	5026.05	414.904	6.99833	110.55	0.4	0.495326	0.00130133	0.769515	0.00129092	122.729	0.816849	4.73869e-05	9.68482e-07	10452.8	122.711	0.823167	0.674106	0.00238068
CC7 688-692	UMA01514 Jan-2007	0.0037	3372.14	268.921	5.27593	112.55	1.6	0.495192	0.00157433	0.767245	0.00170552	123.582	1.05132	4.05153e-05	1.51016e-06	12222.3	123.567	1.04144	0.670088	0.00307929
CC5a 467-469	UMA01547 Mar-2007	0.0032	3224	261.963	3.81087	113.37	0.4	0.496892	0.0021901	0.773533	0.00168137	121.981	1.26366	8.51807e-05	1.41457e-06	5833.39	121.962	1.24968	0.68043	0.00310555
CC5c 210-212	UMA01706 Jul-2007	n.a.	n.a.	n.a.	6.2299	115.31	0.4	0.49918	0.00206049	0.771183	0.00161027	124.012	1.24029	0.000116115	1.1868e-06	4299.01	123.986	1.22669	0.675352	0.00298108
CC5c 203+205	UMA01630 May-2007	0.003	4961.3	407.209	5.48389	115.56	0.4	0.497446	0.00165689	0.77141	0.00186744	123.033	1.11925	1.54714e-05	1.15729e-06	32152.6	123.039	1.11677	0.676501	0.00341746
CC7 728-732	UMA01483 Nov-2006	0.0036	2203.11	176.215	3.75596	118.07	1.6	0.496695	0.00200067	0.770256	0.00195487	123.124	1.28123	4.14337e-05	1.61416e-06	11987.7	123.109	1.27062	0.674871	0.0036715
CC7 884-886	UMA01484 Nov-2006	0.0079	3071.23	233.627	9.74294	122.31	1.4	0.503464	0.00170443	0.770647	0.0014775	126.441	1.06517	4.67133e-05	5.95205e-07	10777.7	126.433	1.07646	0.672241	0.00285315
CC5f 4+6	UMA01629 May-2007	0.0056	3199.85	246.705	4.64942	122.54	0.4	0.503742	0.00142557	0.771518	0.00177771	126.188	1.03385	3.69699e-05	8.91769e-07	13625.7	126.175	1.02726	0.673772	0.00330716
CC5f 9-11	UMA01708 Jul-2007	n.a.	n.a.	n.a.	6.50027	123.02	0.4	0.501302	0.00141707	0.769921	0.00143023	125.613	0.929822	6.95848e-05	1.43949e-06	7204.2	125.583	0.918618	0.672045	0.00258895
CC5f 17-19	UMA01709 Jul-2007				6.25367	123.63	0.4	0.503366	0.00176247	0.767839	0.00155245	127.56	1.16135	2.52609e-05	1.47023e-06	19926.6	127.562	1.15506	0.667188	0.00302042
CC5a 572-575	UMA01546 Mar-2007	0.0036	4870.29	389.537	6.55771	126.79	0.5	0.50328	0.00139932	0.771708	0.00132146	125.887	0.889756	1.76326e-05	6.88743e-07	28542.6	125.891	0.891462	0.674312	0.00246915
CC7-11	UMA00917 Apr-2005	n.a.	n.a.	n.a.	3.61517	128.4	2.5	0.502482	0.00190204	0.772691	0.00171691	125.077	1.16469	4.49515e-05	1.56451e-06	11178.3	125.076	1.18702	0.676476	0.0031778
CC7 804-806	UMA01486 Nov-2006	0.0094	6546.9	496.034	6.06417	128.78	1.4	0.501517	0.0019865	0.771532	0.0015681	125.059	1.18743	1.7598e-05	6.64915e-07	28498.5	125.061	1.19805	0.674783	0.00300633
CC7 331-332	UMA01913 Dec-2007	0.0027	2724.07	227.883	0.938963	132.88	1.3	0.507826	0.00247923	0.77503	0.00258915	126.862	1.66901	0.000518588	1.02013e-05	979.248	126.741	1.67751	0.678238	0.00484058
CC7-325		n.d.	n.d.			133.58	1.2	0.5053	0.0035	0.7711	0.0022	127.192	2.04165	0.0001343	3e-06	3762	127.136	2.02921	0.672331	0.004375
CC5a 504-506	UMA01545 Mar-2007	0.0031	3319.71	271.045	4.00872	133.59	0.4	0.50507	0.0018756	0.774103	0.00152493	125.837	1.13969	3.06248e-05	1.00465e-06	16492.2	125.838	1.12811	0.677772	0.00278697
CC5 328	UMA00499 Dec-2003	0.008	3611.89	274.838	5.95932	133.79	1.5	0.507573	0.00196613	0.774628	0.00179477	126.919	1.26333	1.85311e-05	1.94091e-06	27390.3	126.912	1.27293	0.677532	0.00338729
CC5a 327-331	UMA01544 Mar-2007	0.003	7135.4	585.676	5.19599	137.29	0.5	0.507634	0.00128595	0.774158	0.00165658	127.08	0.980038	0.000135205	1.21092e-06	3754.56	127.055	0.967525	0.676816	0.00312509
CC7-268	UMA01106 Nov-2005				3.88058	138.18	1.2	0.510369	0.00164085	0.774269	0.00286178	128.502	1.47205	5.19104e-05	3.09331e-06	9831.72	128.494	1.49233	0.67563	0.00534869
CC5 333	UMA00521 Dec-2003	n.a.	n.a.	n.a.	4.98053	138.49	1.5	0.509019	0.00114126	0.77408	0.00130413	127.855	0.781898	4.86598e-06	4.08761e-07	104608	127.855	0.794858	0.675944	0.0024318
CC5-6	UMB00177 Apr-2003	0.0078	6991.33	532.04	3.65105	159.49	1.5	0.51181	0.00188921	0.774332	0.00169664	129.224	1.23665	0.00167897	3.777e-06	304.835	128.827	1.28455	0.675347	0.00322573
CC1 773	UMA01561 Mar-2007	0.002	4653.61	419.494	4.79472	211.99	1.2	0.508628	0.00155141	0.771984	0.00157647	128.529	1.07954	3.82189e-05	1.38952e-06	13308.3	128.518	1.08701	0.672307	0.00305817
CC5 877	UMA01115 Nov-2005	n.a.	n.a.	n.a.	4.04403	213.09	0.2	0.510748	0.00210357	0.776485	0.00166981	127.734	1.31602	4.86898e-05	1.32707e-06	10489.8	127.727	1.29741	0.679498	0.00321454
CC1 503	UMA01098 Nov-2005	n.a.	n.a.	n.a.	3.38391	215.08	1.2	0.508543	0.00255299	0.771395	0.00189752	128.71	1.6132	3.53237e-05	1.72355e-06	14396.6	128.729	1.59099	0.671273	0.00372063
CC5 834-836	UMA01298 May-2006	0.0039	7193.84	570.228	5.54068	217.24	0.4	0.514225	0.00188279	0.774614	0.00153965	130.383	1.20573	0.000407482	3.53886e-05	1261.96	130.29	1.2134	0.674426	0.00293197
CC5-31	UMA01014 Jul-2005	0.0114	4559.26	344.447	5.05869	219.84	0.5	0.510949	0.0013749	0.773533	0.00156903	129.109	1.01748	2.29582e-05	1.43546e-06	22255.6	129.094	1.00749	0.673962	0.00299959
CC1 508	UMA01099 Nov-2005	n.a.	n.a.	n.a.	4.44725	219.93	1.2	0.510403	0.00246436	0.772358	0.00173541	129.316	1.52267	4.2128e-05	1.50726e-06	12115.5	129.308	1.53423	0.672167	0.0034147
CC1 511-513	UMA01296 May-2006	0.0083	6563.03	498.56	6.74105	220.84	1.3	0.509783	0.00121653	0.772803	0.00130933	128.826	0.838527	5.99656e-06	3.01116e-07	85012.5	128.82	0.842706	0.673194	0.00244492
CC5-32	UMA01015 Jul-2005	0.0075	6184.87	471.275	5.36692	221.84	1.5	0.511042	0.00169331	0.771373	0.00183751	130.057	1.19765	2.99584e-05	1.47063e-06	17058.4	130.054	1.22332	0.670052	0.00346916
CC5 784-783	UMA01297 May-2006	0.0021	4602.81	408.92	5.07474	222.39	0.3	0.515766	0.0021886	0.775816	0.0015011	130.725	1.3382	2.86111e-05	1.28e-06	18026.8	130.715	1.35232	0.675778	0.00294593
CC1-528	UMA01150 Feb-2006				2.76424	222.47	3.76424	0.509043	0.00221195	0.774349	0.00218897	127.783	1.43762	4.18018e-05	8.33634e-06	12177.6	127.758	1.49065	0.676313	0.00418415
CC5-30	UMA01013 Jul-2005	0.0159	5553.36	418.037	6.01057	222.54	1.5	0.509216	0.00176232	0.771607	0.001489	129.028	1.16273	8.43804e-06	6.42621e-07	60347.6	129.009	1.14733	0.671306	0.00289318
CC5 766	UMA01242 Mar-2006	n.a.	n.a.	n.a.	0.806691	224.14	0.2	0.516569	0.00315719	0.777	0.00259045	130.64	2.05383	3.21903e-05	7.20612e-06	16047.4	130.6	2.03704	0.677616	0.00498993
CC1 549	UMA01240 Mar-2006	n.a.	n.a.	n.a.	2.4104	224.34	1.2	0.511334	0.00276234	0.775229	0.00166244	128.595	1.62405	2.83903e-05	2.36937e-06	18010.9	128.593	1.63301	0.676855	0.00339368
CC5 749	UMA01113 Nov-2005	n.a.	n.a.	n.a.	1.50842	225.84	0.2	0.518498	0.00253209	0.778259	0.00233372	131.072	1.66166	0.000545139	6.92502e-06	951.13	130.951	1.67844	0.679158	0.00440293
CC1 570	UMA01100 Nov-2005	n.a.	n.a.	n.a.	1.51512	226.04	1.2	0.515495	0.00306902	0.77569	0.00251983	130.594	1.98793	9.13615e-05	4.90931e-06	5642.37	130.578	1.98965	0.675747	0.00490065
CC5 734	UMA01217 Mar-2006	n.a.	n.a.	n.a.	1.34458	227.34	0.2	0.523595	0.00381948	0.781408	0.00231656	132.448	2.27698	4.47751e-05	2.84284e-06	11693.9	132.453	2.30101	0.682291	0.00468442
CC1 578	UMA01144 Feb-2006	n.a.	n.a.	n.a.	2.33219	227.66	1.4	0.521413	0.00276839	0.779142	0.00214474	132.269	1.76845	0.000133863	1.47898e-05	3895.14	132.245	1.79038	0.679198	0.00413884
CC5 722	UMA01218 Mar-2006	n.a.	n.a.	n.a.	1.6204	228.54	0.2	0.5265	0.00250427	0.782536	0.00222965	133.498	1.68327	6.41239e-05	2.418e-06	8210.67	133.501	1.67872	0.683003	0.00425624
CC5-7R	UMB00232 May-2003	0.022	2401.11	180.441	7.3364	229.19	1.5	0.526143	0.00181509	0.780415	0.00144015	134.255	1.18203	8.18407e-05	3.26868e-06	6428.87	134.238	1.17614	0.679257	0.00278329
CC1 587	UMA01219 Mar-2006	n.a.	n.a.	n.a.	1.73741	229.98	1.2	0.529268	0.00348728	0.77961	0.00214995	136.413	2.19738	4.12039e-05	2.99693e-06	12845.1	136.42	2.18584	0.676087	0.00435797
CC5 707	UMA01111 Nov-2005	n.a.	n.a.	n.a.	2.23758	230.04	0.2	0.534671	0.00214	0.78442	0.0022845	137.181	1.59838	0.000139321	3.43407e-06	3837.68	137.15	1.60057	0.682501	0.00452516
CC5 696-697	UMA01237 Mar-2006	n.a.	n.a.	n.a.	2.55964	231.09	0.3	0.539076	0.00304822	0.786871	0.00326372	138.475	2.31702	8.41781e-05	2.25115e-06	6403.99	138.47	2.30498	0.684976	0.00638164
CC1 593-594	UMA01778 Sep-2007	0.0057	3388.23	261.004	4.45455	231.12	1.3	0.535979	0.00262376	0.781949	0.00153306	139.108	1.67179	1.5618e-05	1.3452e-06	34318	139.119	1.6604	0.677032	0.00318748
CC5 136	UMA00489 Dec-2003	0.0106	2852.01	215.686	5.99302	231.54	1.5	0.538906	0.00173262	0.785209	0.00174475	139.192	1.27726	2.55899e-05	1.39696e-06	21059.3	139.174	1.26198	0.68185	0.00334748
CC1 605-606	UMA01773 Sep-2007	0.0033	2840.89	229.819	2.63707	231.88	1.3	0.537403	0.00219433	0.78283	0.00186289	139.49	1.56365	8.79574e-05	3.06727e-06	6109.81	139.47	1.56206	0.678022	0.00381094
CC5 685	UMA01112 Nov-2005	n.a.	n.a.	n.a.	2.27736	232.24	0.2	0.540504	0.00235077	0.7814	0.00222262	142.015	1.81678	0.000136342	3.05913e-06	3964.32	141.975	1.82946	0.67367	0.00452742
CC1 609	UMA01101 Nov-2005	n.a.	n.a.	n.a.	1.43487	232.25	1.2	0.538581	0.00329961	0.782982	0.00218352	140.1	2.20523	0.000385763	6.53e-06	1396.15	140.006	2.22484	0.677847	0.00462537
CC1 615-616	UMA01772 Sep-2007	0.0027	4151.49	347.291	3.32123	232.76	1.3	0.542236	0.00332286	0.785197	0.00163422	141.079	2.0974	2.88213e-05	2.32489e-06	18813.8	141.093	2.08282	0.680148	0.00358789
Notes:
1. All ratios are activity ratios, determined following ref. 77.
2. Ages are in kyr before time of analysis, calculated using the decay constants of ref. 79.
3. Corrected ages are calculated using equation 1 of ref. 78 and assumed initial (230Th/232Th) of 1.5 ± 1.5
4. Initial (234U/238U) is calculated using the corrected age
5. Uncertainties are two standard error (2SE) for measured ratios, and 95% confidence for (Monte-Carlo) calculated ages.
6. Grey-shaded samples are treated as outliers and excluded from the final stack age model.

## Sheet: U-Th ages by speleothem
Corchia Cave speleothem U-Th age data. Ages shown by speleothem.
Sample ID	Lab number	Mass (g)	238U ng/g	238U 2SE	238U (V)	Stack depth (mm)	100% sampling error (±mm)	230Th/238U measured	230Th/238U 2SE	234U/238U measured	234U/238U 2SE	Uncorr. age (ka)	95% age error	232Th/238U measured	232Th/238U 2SE	230Th/232Th	Corr. age (ka)	95% age error	234U/238U initial	234U/238U initial 95% error
CC1
CC1 773	UMA01561 Mar-2007	0.002	4653.61	419.494	4.79472	211.99	1.2	0.508628	0.00155141	0.771984	0.00157647	128.529	1.07954	3.82189e-05	1.38952e-06	13308.3	128.518	1.08701	0.672307	0.00305817
CC1 503	UMA01098 Nov-2005	n.a.	n.a.	n.a.	3.38391	215.08	1.2	0.508543	0.00255299	0.771395	0.00189752	128.71	1.6132	3.53237e-05	1.72355e-06	14396.6	128.729	1.59099	0.671273	0.00372063
CC1 508	UMA01099 Nov-2005	n.a.	n.a.	n.a.	4.44725	219.93	1.2	0.510403	0.00246436	0.772358	0.00173541	129.316	1.52267	4.2128e-05	1.50726e-06	12115.5	129.308	1.53423	0.672167	0.0034147
CC1 511-513	UMA01296 May-2006	0.0083	6563.03	498.56	6.74105	220.84	1.3	0.509783	0.00121653	0.772803	0.00130933	128.826	0.838527	5.99656e-06	3.01116e-07	85012.5	128.82	0.842706	0.673194	0.00244492
CC1-528	UMA01150 Feb-2006				2.76424	222.47	3.76424	0.509043	0.00221195	0.774349	0.00218897	127.783	1.43762	4.18018e-05	8.33634e-06	12177.6	127.758	1.49065	0.676313	0.00418415
CC1 549	UMA01240 Mar-2006	n.a.	n.a.	n.a.	2.4104	224.34	1.2	0.511334	0.00276234	0.775229	0.00166244	128.595	1.62405	2.83903e-05	2.36937e-06	18010.9	128.593	1.63301	0.676855	0.00339368
CC1 570	UMA01100 Nov-2005	n.a.	n.a.	n.a.	1.51512	226.04	1.2	0.515495	0.00306902	0.77569	0.00251983	130.594	1.98793	9.13615e-05	4.90931e-06	5642.37	130.578	1.98965	0.675747	0.00490065
CC1 578	UMA01144 Feb-2006	n.a.	n.a.	n.a.	2.33219	227.66	1.4	0.521413	0.00276839	0.779142	0.00214474	132.269	1.76845	0.000133863	1.47898e-05	3895.14	132.245	1.79038	0.679198	0.00413884
CC1 587	UMA01219 Mar-2006	n.a.	n.a.	n.a.	1.73741	229.98	1.2	0.529268	0.00348728	0.77961	0.00214995	136.413	2.19738	4.12039e-05	2.99693e-06	12845.1	136.42	2.18584	0.676087	0.00435797
CC1 593-594	UMA01778 Sep-2007	0.0057	3388.23	261.004	4.45455	231.12	1.3	0.535979	0.00262376	0.781949	0.00153306	139.108	1.67179	1.5618e-05	1.3452e-06	34318	139.119	1.6604	0.677032	0.00318748
CC1 605-606	UMA01773 Sep-2007	0.0033	2840.89	229.819	2.63707	231.88	1.3	0.537403	0.00219433	0.78283	0.00186289	139.49	1.56365	8.79574e-05	3.06727e-06	6109.81	139.47	1.56206	0.678022	0.00381094
CC1 609	UMA01101 Nov-2005	n.a.	n.a.	n.a.	1.43487	232.25	1.2	0.538581	0.00329961	0.782982	0.00218352	140.1	2.20523	0.000385763	6.53e-06	1396.15	140.006	2.22484	0.677847	0.00462537
CC1 615-616	UMA01772 Sep-2007	0.0027	4151.49	347.291	3.32123	232.76	1.3	0.542236	0.00332286	0.785197	0.00163422	141.079	2.0974	2.88213e-05	2.32489e-06	18813.8	141.093	2.08282	0.680148	0.00358789
CC5
CC5-3	UMB00173 Apr-2003	0.008	4785.22	363.914	1.6239	45.55	1.5	0.453981	0.00257655	0.763439	0.00177782	105.873	1.23095	7.03092e-05	1.26837e-06	6456.93	105.841	1.21983	0.681064	0.00305596
CC5e 66-70	UMA01528 Mar-2007	0.0032	3242.48	263.481	2.05435	48.35	0.6	0.459864	0.00212855	0.767072	0.00201219	107.257	1.0866	0.000130408	2.12653e-06	3526.35	107.222	1.06889	0.684828	0.00327241
CC5d 346-347	UMA01530 Mar-2007	0.0035	3501.46	281.034	3.07094	48.95	0.3	0.457171	0.00152315	0.763233	0.00166471	107.299	0.826788	4.98428e-05	1.14415e-06	9172.25	107.282	0.835285	0.679475	0.00285204
CC5d 340	UMA01555 Mar-2007	0.0041	1545.68	121.913	2.24587	49.65	0.2	0.463333	0.00196725	0.765324	0.00200417	109.285	1.08358	0.000141443	3.30363e-06	3275.76	109.246	1.07796	0.680552	0.00335521
CC5e 84-85	UMA01554 Mar-2007	0.0033	1701.98	137.688	1.90526	49.85	0.3	0.46787	0.00150567	0.770878	0.00283879	109.525	1.08609	0.000294377	3.73646e-06	1589.36	109.452	1.09328	0.688004	0.00462512
CC5e 88+90	UMA01626 May-2007	0.0045	2772.89	216.983	3.01745	50.45	0.4	0.467923	0.00222904	0.766475	0.00182358	110.93	1.14065	3.05708e-05	1.92193e-06	15306.2	110.914	1.13976	0.680689	0.00312259
CC5 253	UMA00496 Dec-2003	0.0085	3602.11	273.515	6.03761	50.65	1.5	0.468812	0.00166746	0.765714	0.00176335	111.577	0.965955	1.54427e-05	1.34042e-06	30358.2	111.579	0.958603	0.679006	0.0030552
CC5d 321-322	UMA01531 Mar-2007	0.0047	3807.06	296.82	6.92563	51.55	0.3	0.470135	0.00138825	0.764884	0.0013616	112.43	0.785246	6.31467e-05	1.04088e-06	7445.13	112.42	0.776639	0.67712	0.0024317
CC5d 301-304	UMA01624 May-2007	0.0061	4502.28	345.676	6.54631	53.45	0.5	0.470281	0.0015387	0.766239	0.00141318	112.096	0.810602	1.71843e-05	1.56666e-06	27367	112.084	0.812534	0.679213	0.00240957
CC5d 275-279	UMA01631 May-2007	0.0103	4037.13	305.345	4.82263	55.95	0.5	0.471156	0.00140972	0.766097	0.00144324	112.535	0.782219	7.6179e-06	8.06359e-07	61848.5	112.534	0.783993	0.678662	0.00243003
CC5d 262-266	UMA01707 Jul-2007	n.a.	n.a.	n.a.	4.59449	57.25	0.6	0.471963	0.00218022	0.764365	0.001722	113.463	1.15897	3.92371e-05	1.06593e-06	12028.5	113.458	1.16878	0.675489	0.00304102
CC5d 231-235	UMA01622 May-2007	0.0048	4072.51	317.024	5.23429	60.35	0.6	0.479237	0.00154057	0.768728	0.00190504	115.291	0.944725	2.36664e-05	9.76046e-07	20249.7	115.291	0.955674	0.679756	0.00329157
CC5d 226	UMA01534 Mar-2007	0.003	3438.28	282.226	3.77028	61.05	0.2	0.47869	0.00154924	0.77182	0.00204683	114.008	0.969732	3.63042e-05	2.03316e-06	13185.5	114.001	0.961789	0.685191	0.00343984
CC5d 213-215	UMA01704 Jul-2007	n.a.	n.a.	n.a.	6.29061	62.25	0.4	0.478945	0.00213897	0.764696	0.00140614	116.569	1.11687	3.15236e-05	7.56209e-07	15193.2	116.559	1.11735	0.673045	0.00256612
CC5-271	UMA00498 Dec-2003	0.0068	4194.65	320.621	5.45359	66.8	1.5	0.481284	0.00182662	0.769379	0.00201982	116.033	1.08181	1.65103e-05	1.21862e-06	29150.5	116.027	1.07906	0.680047	0.00346221
CC5d 162-158	UMA01621 May-2007	0.0076	4081.71	310.83	7.08604	67.65	0.6	0.480539	0.00164484	0.766231	0.00156497	116.786	0.948886	2.27254e-05	1.40716e-06	21145.4	116.777	0.943333	0.674933	0.00280618
CC5d 113	UMA01535 Mar-2007	0.0038	3856.59	306.636	5.57586	73.43	0.2	0.48302	0.00162944	0.770639	0.00182776	116.393	0.977928	2.02976e-05	1.28013e-06	23796.9	116.395	0.975027	0.681401	0.00314448
CC5d 93-94	UMA01536 Mar-2007	0.0038	2497.99	198.557	3.00317	75.78	0.3	0.483451	0.00235831	0.772569	0.00177263	115.94	1.27185	2.88317e-05	1.22662e-06	16768	115.923	1.26229	0.684597	0.00319685
CC5d 76-80	UMA01625 May-2007	0.0054	4280.25	330.675	5.60067	77.75	0.6	0.486896	0.00146951	0.769084	0.00138219	118.776	0.887388	2.27478e-05	6.29899e-07	21404.1	118.771	0.894905	0.677146	0.00254682
CC5d 73	UMA01537 Mar-2007	0.0026	3346.94	282.118	3.55212	78.37	0.2	0.487483	0.00155661	0.771177	0.001735	118.306	0.967436	2.4497e-05	1.45478e-06	19899.7	118.298	0.974593	0.680514	0.00301545
CC5d 61-65	UMA01623 May-2007	0.0071	4458.36	340.242	7.56211	79.6	0.5	0.485108	0.00140682	0.768538	0.0013942	118.135	0.84158	1.39733e-05	5.42059e-07	34716.8	118.128	0.839119	0.676899	0.00249427
CC5 288	UMA00500 Dec-2003	0.0102	4902.08	372.111	5.79705	86.75	1.5	0.488477	0.00148944	0.770334	0.00209563	119.105	1.0554	1.46427e-05	2.88241e-06	33359.8	119.101	1.0454	0.67853	0.00367293
CC5c 4+6	UMA01628 May-2007	0.0028	3859.61	320.636	6.08911	87.81	0.4	0.48833	0.00183217	0.770083	0.00132008	119.072	0.983945	3.55308e-05	4.28264e-06	13743.9	119.068	0.990766	0.678279	0.00238642
CC5-4R	UMB00237 May-2003	0.0129	5754.65	434.021	8.14464	105.4	1.5	0.493199	0.00257553	0.771445	0.00153286	120.963	1.37966	2.32101e-05	1.1432e-06	21249.3	120.954	1.38343	0.678394	0.00286265
CC5a 437-439	UMA01548 Mar-2007	0.0029	5026.05	414.904	6.99833	110.55	0.4	0.495326	0.00130133	0.769515	0.00129092	122.729	0.816849	4.73869e-05	9.68482e-07	10452.8	122.711	0.823167	0.674106	0.00238068
CC5a 467-469	UMA01547 Mar-2007	0.0032	3224	261.963	3.81087	113.37	0.4	0.496892	0.0021901	0.773533	0.00168137	121.981	1.26366	8.51807e-05	1.41457e-06	5833.39	121.962	1.24968	0.68043	0.00310555
CC5c 210-212	UMA01706 Jul-2007	n.a.	n.a.	n.a.	6.2299	115.31	0.4	0.49918	0.00206049	0.771183	0.00161027	124.012	1.24029	0.000116115	1.1868e-06	4299.01	123.986	1.22669	0.675352	0.00298108
CC5c 203+205	UMA01630 May-2007	0.003	4961.3	407.209	5.48389	115.56	0.4	0.497446	0.00165689	0.77141	0.00186744	123.033	1.11925	1.54714e-05	1.15729e-06	32152.6	123.039	1.11677	0.676501	0.00341746
CC5f 4+6	UMA01629 May-2007	0.0056	3199.85	246.705	4.64942	122.54	0.4	0.503742	0.00142557	0.771518	0.00177771	126.188	1.03385	3.69699e-05	8.91769e-07	13625.7	126.175	1.02726	0.673772	0.00330716
CC5f 9-11	UMA01708 Jul-2007	n.a.	n.a.	n.a.	6.50027	123.02	0.4	0.501302	0.00141707	0.769921	0.00143023	125.613	0.929822	6.95848e-05	1.43949e-06	7204.2	125.583	0.918618	0.672045	0.00258895
CC5f 17-19	UMA01709 Jul-2007				6.25367	123.63	0.4	0.503366	0.00176247	0.767839	0.00155245	127.56	1.16135	2.52609e-05	1.47023e-06	19926.6	127.562	1.15506	0.667188	0.00302042
CC5a 572-575	UMA01546 Mar-2007	0.0036	4870.29	389.537	6.55771	126.79	0.5	0.50328	0.00139932	0.771708	0.00132146	125.887	0.889756	1.76326e-05	6.88743e-07	28542.6	125.891	0.891462	0.674312	0.00246915
CC5a 504-506	UMA01545 Mar-2007	0.0031	3319.71	271.045	4.00872	133.59	0.4	0.50507	0.0018756	0.774103	0.00152493	125.837	1.13969	3.06248e-05	1.00465e-06	16492.2	125.838	1.12811	0.677772	0.00278697
CC5 328	UMA00499 Dec-2003	0.008	3611.89	274.838	5.95932	133.79	1.5	0.507573	0.00196613	0.774628	0.00179477	126.919	1.26333	1.85311e-05	1.94091e-06	27390.3	126.912	1.27293	0.677532	0.00338729
CC5a 327-331	UMA01544 Mar-2007	0.003	7135.4	585.676	5.19599	137.29	0.5	0.507634	0.00128595	0.774158	0.00165658	127.08	0.980038	0.000135205	1.21092e-06	3754.56	127.055	0.967525	0.676816	0.00312509
CC5 333	UMA00521 Dec-2003	n.a.	n.a.	n.a.	4.98053	138.49	1.5	0.509019	0.00114126	0.77408	0.00130413	127.855	0.781898	4.86598e-06	4.08761e-07	104608	127.855	0.794858	0.675944	0.0024318
CC5-6	UMB00177 Apr-2003	0.0078	6991.33	532.04	3.65105	159.49	1.5	0.51181	0.00188921	0.774332	0.00169664	129.224	1.23665	0.00167897	3.777e-06	304.835	128.827	1.28455	0.675347	0.00322573
CC5 877	UMA01115 Nov-2005	n.a.	n.a.	n.a.	4.04403	213.09	0.2	0.510748	0.00210357	0.776485	0.00166981	127.734	1.31602	4.86898e-05	1.32707e-06	10489.8	127.727	1.29741	0.679498	0.00321454
CC5 834-836	UMA01298 May-2006	0.0039	7193.84	570.228	5.54068	217.24	0.4	0.514225	0.00188279	0.774614	0.00153965	130.383	1.20573	0.000407482	3.53886e-05	1261.96	130.29	1.2134	0.674426	0.00293197
CC5-31	UMA01014 Jul-2005	0.0114	4559.26	344.447	5.05869	219.84	0.5	0.510949	0.0013749	0.773533	0.00156903	129.109	1.01748	2.29582e-05	1.43546e-06	22255.6	129.094	1.00749	0.673962	0.00299959
CC5-32	UMA01015 Jul-2005	0.0075	6184.87	471.275	5.36692	221.84	1.5	0.511042	0.00169331	0.771373	0.00183751	130.057	1.19765	2.99584e-05	1.47063e-06	17058.4	130.054	1.22332	0.670052	0.00346916
CC5 784-783	UMA01297 May-2006	0.0021	4602.81	408.92	5.07474	222.39	0.3	0.515766	0.0021886	0.775816	0.0015011	130.725	1.3382	2.86111e-05	1.28e-06	18026.8	130.715	1.35232	0.675778	0.00294593
CC5-30	UMA01013 Jul-2005	0.0159	5553.36	418.037	6.01057	222.54	1.5	0.509216	0.00176232	0.771607	0.001489	129.028	1.16273	8.43804e-06	6.42621e-07	60347.6	129.009	1.14733	0.671306	0.00289318
CC5 766	UMA01242 Mar-2006	n.a.	n.a.	n.a.	0.806691	224.14	0.2	0.516569	0.00315719	0.777	0.00259045	130.64	2.05383	3.21903e-05	7.20612e-06	16047.4	130.6	2.03704	0.677616	0.00498993
CC5 749	UMA01113 Nov-2005	n.a.	n.a.	n.a.	1.50842	225.84	0.2	0.518498	0.00253209	0.778259	0.00233372	131.072	1.66166	0.000545139	6.92502e-06	951.13	130.951	1.67844	0.679158	0.00440293
CC5 734	UMA01217 Mar-2006	n.a.	n.a.	n.a.	1.34458	227.34	0.2	0.523595	0.00381948	0.781408	0.00231656	132.448	2.27698	4.47751e-05	2.84284e-06	11693.9	132.453	2.30101	0.682291	0.00468442
CC5 722	UMA01218 Mar-2006	n.a.	n.a.	n.a.	1.6204	228.54	0.2	0.5265	0.00250427	0.782536	0.00222965	133.498	1.68327	6.41239e-05	2.418e-06	8210.67	133.501	1.67872	0.683003	0.00425624
CC5-7R	UMB00232 May-2003	0.022	2401.11	180.441	7.3364	229.19	1.5	0.526143	0.00181509	0.780415	0.00144015	134.255	1.18203	8.18407e-05	3.26868e-06	6428.87	134.238	1.17614	0.679257	0.00278329
CC5 707	UMA01111 Nov-2005	n.a.	n.a.	n.a.	2.23758	230.04	0.2	0.534671	0.00214	0.78442	0.0022845	137.181	1.59838	0.000139321	3.43407e-06	3837.68	137.15	1.60057	0.682501	0.00452516
CC5 696-697	UMA01237 Mar-2006	n.a.	n.a.	n.a.	2.55964	231.09	0.3	0.539076	0.00304822	0.786871	0.00326372	138.475	2.31702	8.41781e-05	2.25115e-06	6403.99	138.47	2.30498	0.684976	0.00638164
CC5 136	UMA00489 Dec-2003	0.0106	2852.01	215.686	5.99302	231.54	1.5	0.538906	0.00173262	0.785209	0.00174475	139.192	1.27726	2.55899e-05	1.39696e-06	21059.3	139.174	1.26198	0.68185	0.00334748
CC5 685	UMA01112 Nov-2005	n.a.	n.a.	n.a.	2.27736	232.24	0.2	0.540504	0.00235077	0.7814	0.00222262	142.015	1.81678	0.000136342	3.05913e-06	3964.32	141.975	1.82946	0.67367	0.00452742
CC7
CC7 635-639	UMA01513 Jan-2007	0.0049	3651.37	283.855	6.70344	106.49	1.6	0.494548	0.00143722	0.771342	0.00183016	121.645	0.96596	4.42802e-05	1.83127e-06	11168.6	121.631	0.959926	0.677624	0.00317932
CC7 688-692	UMA01514 Jan-2007	0.0037	3372.14	268.921	5.27593	112.55	1.6	0.495192	0.00157433	0.767245	0.00170552	123.582	1.05132	4.05153e-05	1.51016e-06	12222.3	123.567	1.04144	0.670088	0.00307929
CC7 728-732	UMA01483 Nov-2006	0.0036	2203.11	176.215	3.75596	118.07	1.6	0.496695	0.00200067	0.770256	0.00195487	123.124	1.28123	4.14337e-05	1.61416e-06	11987.7	123.109	1.27062	0.674871	0.0036715
CC7 884-886	UMA01484 Nov-2006	0.0079	3071.23	233.627	9.74294	122.31	1.4	0.503464	0.00170443	0.770647	0.0014775	126.441	1.06517	4.67133e-05	5.95205e-07	10777.7	126.433	1.07646	0.672241	0.00285315
CC7-11	UMA00917 Apr-2005	n.a.	n.a.	n.a.	3.61517	128.4	2.5	0.502482	0.00190204	0.772691	0.00171691	125.077	1.16469	4.49515e-05	1.56451e-06	11178.3	125.076	1.18702	0.676476	0.0031778
CC7 804-806	UMA01486 Nov-2006	0.0094	6546.9	496.034	6.06417	128.78	1.4	0.501517	0.0019865	0.771532	0.0015681	125.059	1.18743	1.7598e-05	6.64915e-07	28498.5	125.061	1.19805	0.674783	0.00300633
CC7 331-332	UMA01913 Dec-2007	0.0027	2724.07	227.883	0.938963	132.88	1.3	0.507826	0.00247923	0.77503	0.00258915	126.862	1.66901	0.000518588	1.02013e-05	979.248	126.741	1.67751	0.678238	0.00484058
CC7-325		n.d.	n.d.			133.58	1.2	0.5053	0.0035	0.7711	0.0022	127.192	2.04165	0.0001343	3e-06	3762	127.136	2.02921	0.672331	0.004375
CC7-268	UMA01106 Nov-2005				3.88058	138.18	1.2	0.510369	0.00164085	0.774269	0.00286178	128.502	1.47205	5.19104e-05	3.09331e-06	9831.72	128.494	1.49233	0.67563	0.00534869
CC28
CC28 1144	UMA01232 Mar-2006	0.0042	3786.23	297.953	4.2924	76.71	1.2	0.47	0.00171944	0.75101	0.00158481	117.268	1.01234	1.55459e-05	8.8787e-07	30233	117.265	1.02402	0.653327	0.00290109
CC28 1222-1224	UMA01753 Aug-2007	0.007	3874.98	295.859	6.60118	61.75	1.4	0.465368	0.0013841	0.749957	0.00141187	115.404	0.83982	7.29379e-05	6.534e-06	6380.33	115.386	0.842243	0.653773	0.00251305
CC28 473	UMA01222 Mar-2006	0.0017	3293.95	313.979	1.42166	50.75	0.2	0.443225	0.00224033	0.741982	0.00210345	107.801	1.21323	4.23019e-05	4.14064e-06	10477.7	107.795	1.21553	0.650265	0.00368868
CC28 635	UMA01221 Mar-2006	0.0022	2729.88	239.433	1.66976	48.55	1.2	0.446549	0.00195485	0.744612	0.00228975	108.452	1.18313	2.90795e-05	2.72515e-06	15356.1	108.44	1.15942	0.653187	0.00392991
CC28 638-641	UMA01701 Jul-2007	n.a.	n.a.	n.a.	5.91289	48.855	1.5	0.447635	0.00195023	0.743895	0.00142549	109.18	1.00641	7.51966e-05	4.4805e-06	5952.86	109.162	1.00674	0.651503	0.00254216
CC28 647-650	UMA01698 Jul-2007	n.a.	n.a.	n.a.	5.10475	48.955	1.5	0.448907	0.00157768	0.745926	0.00163613	109.113	0.875932	3.99369e-05	1.85085e-06	11240.4	109.113	0.90003	0.654247	0.00279499
CC28 657-660	UMA01700 Jul-2007	n.a.	n.a.	n.a.	6.32991	49.1	1.5	0.448864	0.00212445	0.745267	0.00222791	109.315	1.18747	3.15125e-05	1.51993e-06	14244	109.288	1.18698	0.653318	0.00379264
CC28 667	UMA01224 Mar-2006	0.0024	2059.99	176.751	1.64339	49.95	1.2	0.453862	0.0023858	0.74741	0.00181351	110.905	1.25658	2.86428e-05	2.02237e-06	15845.6	110.887	1.23875	0.654593	0.00324835
CC28 696-699	UMA01735 Aug-2007	0.0054	3321.26	256.584	5.57606	50.36	1.5	0.450587	0.00156388	0.744645	0.00134763	110.319	0.867501	2.9194e-05	1.06632e-06	15434.2	110.312	0.84514	0.651325	0.00230866
CC28 718-722	UMA01752 Aug-2007	0.0054	3723.34	287.663	2.41916	50.69	1.6	0.455342	0.00146044	0.750328	0.00176573	110.573	0.916309	0.000146326	7.62923e-07	3111.84	110.536	0.908507	0.658893	0.0031127
CC28 732-734	UMA01295 May-2006	0.0066	3904.26	298.756	5.29593	51.01	1.4	0.459028	0.00174179	0.74908	0.00142965	112.682	0.932576	1.17625e-05	8.74432e-07	39024.8	112.681	0.928888	0.655164	0.00250365
CC28 801-803	UMA01376 Jun-2006	0.0022	3067.47	269.039	2.27625	56.73	1.4	0.460837	0.00243864	0.749839	0.00191582	113.302	1.31067	1.96953e-05	2.62897e-06	23398.3	113.29	1.30093	0.655541	0.00341938
CC28 D1	UMA00582 Jan-2004	0.0105	4208.08	318.177	3.48707	85.17	2	0.473559	0.00242918	0.754413	0.00172415	117.762	1.32676	7.81092e-05	1.82551e-06	6062.79	117.758	1.34387	0.657586	0.00319271
CC28-597	UMA01227 Mar-2006	0.0028	2497.91	207.509	2.24222	47.39	1.2	0.444254	0.00275289	0.742245	0.00183726	108.247	1.40005	1.91681e-05	2.11959e-06	23176.8	108.223	1.3904	0.650122	0.00328027
CC28-829	UMA01229 Mar-2006	0.0018	2718.5	253.755	1.52606	57.99	1.2	0.46227	0.0034543	0.747042	0.00274259	115.015	1.95317	2.86047e-05	3.47459e-06	16160.6	114.987	1.97678	0.650054	0.00505251
CC28-883	UMA01230 Mar-2006	0.0018	2998.34	279.88	1.68665	60.17	1.2	0.465493	0.00229708	0.7494	0.00181251	115.678	1.29079	3.42538e-05	5.0131e-06	13589.5	115.645	1.29563	0.652709	0.00334664
Notes:
1. All ratios are activity ratios, determined following ref. 77.
2. Ages are in kyr before time of analysis, calculated using the decay constants of ref. 79.
3. Corrected ages are calculated using equation 1 of ref. 78 and assumed initial (230Th/232Th) of 1.5 ± 1.5
4. Initial (234U/238U) is calculated using the corrected age
5. Uncertainties are two standard error (2SE) for measured ratios, and 95% confidence for (Monte-Carlo) calculated ages.
6. Grey-shaded samples are treated as outliers and excluded from the final stack age model.
