# Supplementary material for: Enhanced climate instability in the North Atlantic and southern Europe during the Last Interglacial
Source: Nat Commun. 2018 Oct 12;9:4235. doi: 10.1038/s41467-018-06683-3 (PMC6185935; doi:10.1038/s41467-018-06683-3)
Supplement: Supplementary file 6 — Supplementary Data 4 [file 41467_2018_6683_MOESM6_ESM.xlsx]

## Sheet: MD01-2444 to Corchia Cave
List of tie-points and sample depth ages with associated age uncertainties (2s) defined for the alignment of MD01-2444 to Corchia Cave record (Methods).
Control depths	Control ages	MD01-2444 Resolution (kyr)	Matching error (kyr)	Relative alignment uncertainty (kyr)	Uncertainty of reference (Corchia Cave) chronology (-2s [kyr])	Uncertainty of reference (Corchia Cave) chronology (+2s [kyr])	Combined age uncertainty (- 2 s [kyr])	Combined age uncertainty (+2 s [kyr])	Sample Depth (m)	Age (ka)	- 2s uncertainty (kyr)	+2s uncertainty (kyr)
19.62	110	0.0846957	0.2	0.22	-0.924712	0.946694	0.96	0.98	19.5	108.937	-0.828944	1.11468
19.97	113.1	0.0917619	0.1	0.14	-0.682611	0.815051	0.7	0.83	19.51	109.026	-0.847095	1.09198
20.14	114.9	0.120125	0.1	0.16	-0.649039	0.532827	0.67	0.56	19.52	109.114	-0.865245	1.06928
20.27	117	0.160333	0.4	0.44	-0.627882	0.935979	0.77	1.04	19.53	109.203	-0.882493	1.04589
20.38	119.1	0.09615	0.1	0.14	-0.673395	0.796368	0.69	0.81	19.54	109.291	-0.870586	1.00014
20.72	121.45	0.0863478	0.1	0.14	-1.11792	0.829659	1.13	0.85	19.55	109.38	-0.858679	0.954389
20.83	122.85	0.140067	0.2	0.25	-0.705257	0.605418	0.75	0.66	19.56	109.469	-0.846772	0.908638
21.01	126.1	0.111737	0.1	0.15	-0.543343	0.66658	0.57	0.69	19.57	109.557	-0.853942	0.913685
21.09	126.7	0.0864348	0.2	0.22	-0.75869	0.809352	0.79	0.84	19.58	109.646	-0.86256	0.922588
21.39	128.9	0.0855417	0.2	0.22	-0.656556	0.59606	0.7	0.64	19.59	109.734	-0.871178	0.93149
21.64	131.75	0.121059	0.25	0.28	-1.27965	1.28052	1.31	1.32	19.6	109.823	-0.883523	0.938844
21.83	134.2	0.115389	0.3	0.33	-1.35833	1.72532	1.4	1.76	19.61	109.911	-0.904118	0.942769
22.14	137.8	0.320714	0.4	0.52	-1.93271	1.54848	2.01	1.64	19.62	110	-0.924712	0.946694
22.23	139	0.333333	0.4	0.53	-1.48943	1.08792	1.59	1.22	19.63	110.089	-0.945307	0.950619
									19.64	110.177	-0.963656	0.954912
									19.65	110.266	-0.954632	0.96369
									19.66	110.354	-0.945607	0.972467
									19.67	110.443	-0.936583	0.981245
Notes									19.68	110.531	-0.923487	0.984455
1. Resolution of aligned record : within ±1kyr of tie point.									19.69	110.62	-0.894967	0.966572
2. Relative alignment uncertainty: derived from the quadratic sum of resolution of aligned record and matching error.									19.7	110.709	-0.866447	0.948688
3. Combined age uncertainty: derived from the quadratic sum of relative alignment uncertainty and uncertainty of reference chronology.									19.71	110.797	-0.840575	0.931951
(see ref. 34 for discussion of deriving uncertainties associated with aligning records)									19.72	110.886	-0.833946	0.923546
									19.73	110.974	-0.827317	0.91514
									19.74	111.063	-0.828065	0.920709
									19.75	111.151	-0.835656	0.939243
									19.76	111.24	-0.845423	0.956434
									19.77	111.329	-0.880741	0.957863
									19.78	111.417	-0.91606	0.959291
									19.79	111.506	-0.937955	0.911994
									19.8	111.594	-0.95668	0.853193
									19.81	111.683	-0.969389	0.795891
									19.82	111.771	-0.943283	0.748257
									19.83	111.86	-0.917176	0.700623
									19.84	111.949	-0.888152	0.654027
									19.85	112.037	-0.832912	0.616748
									19.86	112.126	-0.777665	0.579397
									19.87	112.214	-0.693546	0.540788
									19.88	112.303	-0.57482	0.50975
									19.89	112.391	-0.515243	0.485385
									19.9	112.48	-0.499898	0.494083
									19.91	112.569	-0.531974	0.562567
									19.92	112.657	-0.574139	0.67523
									19.93	112.746	-0.613605	0.725686
									19.94	112.834	-0.634776	0.761279
									19.95	112.923	-0.652851	0.800765
									19.96	113.011	-0.668939	0.820144
									19.97	113.1	-0.682611	0.815051
									19.98	113.206	-0.717482	0.878295
									19.99	113.312	-0.764334	0.89975
									20	113.418	-0.817863	0.91791
									20.01	113.524	-0.878033	0.959692
									20.02	113.629	-0.924187	0.994829
									20.03	113.735	-0.963517	1.02673
									20.04	113.841	-0.961762	1.0318
									20.05	113.947	-0.958507	1.03278
									20.06	114.053	-0.970913	1.03338
									20.07	114.159	-0.985202	0.992042
									20.08	114.265	-1.00071	0.910207
									20.09	114.371	-0.984157	0.831176
									20.1	114.476	-0.937092	0.751177
									20.11	114.582	-0.878295	0.684397
									20.12	114.688	-0.791465	0.602588
									20.13	114.794	-0.692759	0.543087
									20.14	114.9	-0.649039	0.532827
									20.15	115.062	-0.632863	0.62472
									20.16	115.223	-0.626808	0.708221
									20.17	115.385	-0.656399	0.707145
									20.18	115.546	-0.697501	0.680862
									20.19	115.708	-0.754078	0.658278
									20.2	115.869	-0.779507	0.642241
									20.21	116.031	-0.705167	0.603175
									20.22	116.192	-0.637065	0.524806
									20.23	116.354	-0.533101	0.52129
									20.24	116.515	-0.500179	0.564946
									20.25	116.677	-0.566263	0.79471
									20.26	116.838	-0.58368	0.941941
									20.27	117	-0.627882	0.935979
									20.28	117.191	-0.732367	0.902181
									20.29	117.382	-0.835656	0.818879
									20.3	117.573	-0.940113	0.744238
									20.31	117.764	-1.01548	0.686741
									20.32	117.955	-0.997858	0.607322
									20.33	118.145	-0.808423	0.521415
									20.34	118.336	-0.514995	0.439065
									20.35	118.527	-0.511336	0.680446
									20.36	118.718	-0.610786	0.771172
									20.37	118.909	-0.665043	0.754306
									20.38	119.1	-0.673395	0.796368
									20.39	119.169	-0.693556	0.853996
									20.4	119.238	-0.69829	0.841258
									20.41	119.307	-0.696115	0.814685
									20.42	119.376	-0.704874	0.806526
									20.43	119.446	-0.712241	0.807682
									20.44	119.515	-0.724041	0.813496
									20.45	119.584	-0.737477	0.821044
									20.46	119.653	-0.75126	0.833204
									20.47	119.722	-0.766674	0.836787
									20.48	119.791	-0.78054	0.84951
									20.49	119.86	-0.796927	0.863348
									20.5	119.929	-0.819515	0.872628
									20.51	119.999	-0.838225	0.890518
									20.52	120.068	-0.854007	0.908256
									20.53	120.137	-0.868368	0.908033
									20.54	120.206	-0.887911	0.912197
									20.55	120.275	-0.913906	0.917223
									20.56	120.344	-0.938587	0.915952
									20.57	120.413	-0.963746	0.919321
									20.58	120.482	-0.987679	0.934125
									20.59	120.551	-1.02099	0.941958
									20.6	120.621	-1.06069	0.939826
									20.61	120.69	-1.08552	0.946401
									20.62	120.759	-1.13455	0.954419
									20.63	120.828	-1.18383	0.962572
									20.64	120.897	-1.22986	0.975497
									20.65	120.966	-1.25092	0.956616
									20.66	121.035	-1.26644	0.934481
									20.67	121.104	-1.30139	0.910651
									20.68	121.174	-1.27864	0.884426
									20.69	121.243	-1.27385	0.858252
									20.7	121.312	-1.23874	0.853351
									20.71	121.381	-1.17003	0.831617
									20.72	121.45	-1.11792	0.829659
									20.73	121.577	-0.997267	0.816396
									20.74	121.705	-0.972003	0.755012
									20.75	121.832	-0.888256	0.699541
									20.76	121.959	-0.786295	0.653402
									20.77	122.086	-0.723315	0.630417
									20.78	122.214	-0.665588	0.604643
									20.79	122.341	-0.648438	0.580719
									20.8	122.468	-0.658116	0.573279
									20.81	122.595	-0.685604	0.579398
									20.82	122.723	-0.640488	0.560994
									20.83	122.85	-0.705257	0.605418
									20.84	123.031	-0.577696	0.606174
									20.85	123.211	-0.567526	0.585783
									20.86	123.392	-0.563595	0.722828
									20.87	123.572	-0.658387	0.982897
									20.88	123.753	-0.769248	1.05815
									20.89	123.933	-0.838505	1.03587
									20.9	124.114	-0.929079	0.978344
									20.91	124.294	-0.997218	0.91918
									20.92	124.475	-0.99057	0.866036
									20.93	124.656	-0.960896	0.808388
									20.94	124.836	-0.956634	0.758326
									20.95	125.017	-0.937168	0.729355
									20.96	125.197	-0.917959	0.686587
									20.97	125.378	-0.84822	0.584204
									20.98	125.558	-0.713852	0.47418
									20.99	125.739	-0.401889	0.415971
									21	125.919	-0.425452	0.524945
									21.01	126.1	-0.543343	0.66658
									21.02	126.175	-0.597086	0.724887
									21.03	126.25	-0.631537	0.748543
									21.04	126.325	-0.658523	0.761862
									21.05	126.4	-0.697945	0.826893
									21.06	126.475	-0.716222	0.834222
									21.07	126.55	-0.733629	0.838142
									21.08	126.625	-0.748026	0.822062
									21.09	126.7	-0.75869	0.809352
									21.1	126.773	-0.756343	0.806344
									21.12	126.92	-0.696432	0.734884
									21.14	127.067	-0.721166	0.658944
									21.15	127.14	-0.744982	0.701148
									21.16	127.213	-0.78595	0.691875
									21.17	127.287	-0.794275	0.705949
									21.18	127.36	-0.791421	0.722233
									21.19	127.433	-0.781774	0.723187
									21.2	127.507	-0.767992	0.721788
									21.21	127.58	-0.740905	0.712815
									21.22	127.653	-0.7096	0.7015
									21.23	127.727	-0.672434	0.686932
									21.24	127.8	-0.650042	0.682316
									21.25	127.873	-0.640357	0.673876
									21.26	127.947	-0.620616	0.661892
									21.27	128.02	-0.607069	0.670828
									21.28	128.093	-0.550097	0.633285
									21.29	128.167	-0.508449	0.596309
									21.3	128.24	-0.509427	0.563522
									21.31	128.313	-0.537244	0.560373
									21.32	128.387	-0.54449	0.564615
									21.33	128.46	-0.572873	0.583507
									21.34	128.533	-0.589393	0.571177
									21.35	128.607	-0.610218	0.579115
									21.36	128.68	-0.648003	0.639156
									21.37	128.753	-0.675965	0.672864
									21.38	128.827	-0.688471	0.644768
									21.39	128.9	-0.656556	0.59606
									21.4	129.014	-0.524986	0.522302
									21.41	129.128	-0.476987	0.475853
									21.42	129.242	-0.456623	0.496947
									21.43	129.356	-0.490699	0.624114
									21.44	129.47	-0.520979	0.681502
									21.45	129.584	-0.546438	0.661482
									21.46	129.698	-0.568032	0.708866
									21.47	129.812	-0.572368	0.783228
									21.48	129.926	-0.614515	0.844142
									21.49	130.04	-0.671623	1.14442
									21.5	130.154	-0.733484	1.18006
									21.51	130.268	-0.757202	1.15021
									21.52	130.382	-0.790516	1.15951
									21.53	130.496	-0.842951	1.16034
									21.54	130.61	-0.910342	1.18861
									21.55	130.724	-0.960474	1.24192
									21.56	130.838	-1.02322	1.2478
									21.57	130.952	-1.07981	1.24999
									21.58	131.066	-1.11389	1.23872
									21.59	131.18	-1.13602	1.2481
									21.6	131.294	-1.17042	1.26562
									21.61	131.408	-1.2245	1.27727
									21.62	131.522	-1.21395	1.27006
									21.63	131.636	-1.23959	1.27299
									21.64	131.75	-1.27965	1.28052
									21.65	131.879	-1.29925	1.28558
									21.66	132.008	-1.3384	1.31927
									21.67	132.137	-1.39115	1.37288
									21.68	132.266	-1.39985	1.38859
									21.69	132.395	-1.3792	1.37905
									21.7	132.524	-1.35724	1.38197
									21.72	132.782	-1.33611	1.38872
									21.73	132.911	-1.36149	1.33304
									21.74	133.039	-1.39553	1.26818
									21.75	133.168	-1.41126	1.23669
									21.76	133.297	-1.3944	1.22883
									21.77	133.426	-1.34437	1.24501
									21.78	133.555	-1.3109	1.26658
									21.79	133.684	-1.32445	1.30346
									21.8	133.813	-1.338	1.34035
									21.81	133.942	-1.34728	1.43281
									21.82	134.071	-1.35236	1.57998
									21.83	134.2	-1.35833	1.72532
									21.84	134.316	-1.37346	1.83627
									21.85	134.432	-1.3886	1.94723
									21.86	134.548	-1.41232	2.02303
									21.87	134.665	-1.44699	2.05405
									21.88	134.781	-1.48166	2.08506
									21.89	134.897	-1.53151	2.10847
									21.9	135.013	-1.59056	2.12729
									21.91	135.129	-1.64961	2.14611
									21.92	135.245	-1.70777	2.16022
									21.93	135.361	-1.75568	2.12006
									21.94	135.477	-1.80359	2.0799
									21.95	135.594	-1.85149	2.03974
									21.96	135.71	-1.8994	1.99959
									21.97	135.826	-1.91298	1.95538
									21.98	135.942	-1.90882	1.90909
									21.99	136.058	-1.90467	1.86279
									22	136.174	-1.90051	1.8165
									22.02	136.406	-1.89219	1.72391
									22.05	136.755	-1.90365	1.65645
									22.08	137.103	-1.91533	1.58965
									22.11	137.452	-1.9022	1.58761
									22.14	137.8	-1.93271	1.54848
									22.17	138.2	-1.89382	1.36319
									22.2	138.6	-1.74782	1.17601
									22.23	139	-1.48943	1.08792
									22.26	139.4	-1.13896	1.15267
									22.29	139.8	-1.18595	1.30409

## Sheet: ODP984 to MD01-2444
List of tie-points and sample depth ages with associated age uncertainties (2s) defined for the alignment of ODP984 to MD01-2444 record (Methods).
Control depths (m)	Control ages (ka)	ODP984 Resolution (kyr)	Matching error (kyr)	Relative alignment uncertainty (kyr)	Uncertainty of reference (MD01-2444) chronology (-2s [kyr])	Uncertainty of reference (MD01-2444) chronology (+2s [kyr])	Combined age uncertainty (- 2 s [kyr])	Combined age uncertainty (+2 s [kyr])	Sample Depth (m)	Age (ka)	- 2s uncertainty (kyr)	+2s uncertainty (kyr)
17.62	109	0.136134	0.14	0.2	-0.847095	1.09198	0.88	1.12	17.12	107.235	0.644706	1.25235
17.96	110.2	0.319853	0.2	0.38	-0.963656	0.954912	1.04	1.03	17.18	107.447	0.672941	1.23647
18.36	115.2	0.594444	0.3	0.67	-0.626808	0.708221	0.92	0.98	17.22	107.588	0.691765	1.22588
18.66	116.8	0.25	0.5	0.56	-0.58368	0.941941	0.81	1.1	17.26	107.729	0.710588	1.21529
19.26	120.3	0.211111	0.5	0.55	-0.913906	0.917223	1.07	1.07	17.32	107.941	0.738824	1.19941
19.56	121.4	0.179242	0.5	0.54	-1.17003	0.831617	1.29	1	17.36	108.082	0.757647	1.18882
20.11	123.1	0.124165	0.6	0.62	-0.577696	0.606174	0.85	0.87	17.36	108.082	0.757647	1.18882
20.5	124.8	0.176068	0.4	0.44	-0.956634	0.758326	1.06	0.88	17.42	108.294	0.785882	1.17294
20.8	126.8	0.204444	0.4	0.45	-0.756343	0.806344	0.89	0.93	17.46	108.435	0.804706	1.16235
21.16	128.7	0.227778	0.2	0.31	-0.648003	0.639156	0.72	0.72	17.5	108.576	0.823529	1.15176
21.46	131	0.35471	0.3	0.47	-1.07981	1.24999	1.18	1.34	17.52	108.647	0.832941	1.14647
21.92	134	0.173913	0.3	0.35	-1.34728	1.43281	1.4	1.48	17.56	108.788	0.851765	1.13588
22.22	135.5	0.1875	0.2	0.28	-1.80359	2.0799	1.83	2.1	17.56	108.788	0.851765	1.13588
									17.62	109	0.88	1.12
									17.66	109.141	0.898824	1.10941
									17.72	109.353	0.927059	1.09353
									17.76	109.494	0.945882	1.08294
Notes									17.82	109.706	0.974118	1.06706
1. Resolution of aligned record : within ±1kyr of tie point.									17.9	109.988	1.01176	1.04588
2. Relative alignment uncertainty: derived from the quadratic sum of resolution of aligned record and matching error.									17.96	110.2	1.04	1.03
3. Combined age uncertainty: derived from the quadratic sum of relative alignment uncertainty and uncertainty of reference chronology.									18.02	110.95	1.022	1.0225
(see ref. 34 for discussion of deriving uncertainties associated with aligning records)									18.08	111.7	1.004	1.015
									18.12	112.2	0.992	1.01
									18.16	112.7	0.98	1.005
									18.36	115.2	0.92	0.98
									18.42	115.52	0.898	1.004
									18.46	115.733	0.883333	1.02
									18.52	116.053	0.861333	1.044
									18.56	116.267	0.846667	1.06
									18.62	116.587	0.824667	1.084
									18.66	116.8	0.81	1.1
									18.72	117.15	0.836	1.097
									18.76	117.383	0.853333	1.095
									18.82	117.733	0.879333	1.092
									18.86	117.967	0.896667	1.09
									18.92	118.317	0.922667	1.087
									18.96	118.55	0.94	1.085
									18.98	118.667	0.948667	1.084
									19.02	118.9	0.966	1.082
									19.04	119.017	0.974667	1.081
									19.06	119.133	0.983333	1.08
									19.12	119.483	1.00933	1.077
									19.16	119.717	1.02667	1.075
									19.22	120.067	1.05267	1.072
									19.26	120.3	1.07	1.07
									19.32	120.52	1.114	1.056
									19.36	120.667	1.14333	1.04667
									19.42	120.887	1.18733	1.03267
									19.46	121.033	1.21667	1.02333
									19.52	121.253	1.26067	1.00933
									19.56	121.4	1.29	1
									19.62	121.585	1.242	0.985818
									19.66	121.709	1.21	0.976364
									19.72	121.895	1.162	0.962182
									19.86	122.327	1.05	0.929091
									19.9	122.451	1.018	0.919636
									19.91	122.482	1.01	0.917273
									19.96	122.636	0.97	0.905455
									19.98	122.698	0.954	0.900727
									20	122.76	0.938	0.896
									20.01	122.791	0.93	0.893636
									20.06	122.945	0.89	0.881818
									20.11	123.1	0.85	0.87
									20.16	123.318	0.876923	0.871282
									20.2	123.492	0.898462	0.872308
									20.26	123.754	0.930769	0.873846
									20.3	123.928	0.952308	0.874872
									20.31	123.972	0.957692	0.875128
									20.36	124.19	0.984615	0.87641
									20.41	124.408	1.01154	0.877692
									20.42	124.451	1.01692	0.877949
									20.46	124.626	1.03846	0.878974
									20.5	124.8	1.06	0.88
									20.56	125.2	1.026	0.89
									20.6	125.467	1.00333	0.896667
									20.62	125.6	0.992	0.9
									20.66	125.867	0.969333	0.906667
									20.72	126.267	0.935333	0.916667
									20.76	126.533	0.912667	0.923333
									20.8	126.8	0.89	0.93
									20.82	126.906	0.880556	0.918333
									20.86	127.117	0.861667	0.895
									20.92	127.433	0.833333	0.86
									20.94	127.539	0.823889	0.848333
									20.96	127.644	0.814444	0.836667
									21.02	127.961	0.786111	0.801667
									21.06	128.172	0.767222	0.778333
									21.08	128.278	0.757778	0.766667
									21.12	128.489	0.738889	0.743333
									21.16	128.7	0.72	0.72
									21.22	129.16	0.812	0.844
									21.26	129.467	0.873333	0.926667
									21.36	130.233	1.02667	1.13333
									21.41	130.617	1.10333	1.23667
									21.46	131	1.18	1.34
									21.5	131.261	1.19913	1.35217
									21.56	131.652	1.22783	1.37043
									21.61	131.978	1.25174	1.38565
									21.66	132.304	1.27565	1.40087
									21.66	132.304	1.27565	1.40087
									21.68	132.435	1.28522	1.40696
									21.74	132.826	1.31391	1.42522
									21.76	132.957	1.32348	1.4313
									21.78	133.087	1.33304	1.43739
									21.78	133.087	1.33304	1.43739
									21.81	133.283	1.34739	1.44652
									21.82	133.348	1.35217	1.44957
									21.84	133.478	1.36174	1.45565
									21.88	133.739	1.38087	1.46783
									21.92	134	1.4	1.48
									21.96	134.2	1.45733	1.56267
									21.98	134.3	1.486	1.604
									22.04	134.6	1.572	1.728
									22.08	134.8	1.62933	1.81067
									22.12	135	1.68667	1.89333
									22.18	135.3	1.77267	2.01733
									22.22	135.5	1.83	2.1
									22.26	135.7	1.88733	2.18267
									22.3	135.9	1.94467	2.26533
									22.34	136.1	2.002	2.348

## Sheet: MD03-2664 to ODP984
List of tie-points and sample depth ages with associated age uncertainties (2s) defined for the alignment of MD03-2664 to ODP984 record (Methods).
Control depths (cm)	Control ages (ka)	MD03-2664 Resolution (kyr)	Matching error (kyr)	Relative alignment uncertainty (kyr)	Uncertainty of reference (ODP984) chronology (-2s [kyr])	Uncertainty of reference (ODP984) chronology (+2s [kyr])	Combined age uncertainty (- 2 s [kyr])	Combined age uncertainty (+2 s [kyr])	Sample Depth (cm)	Age (ka)	- 2s uncertainty (kyr)	+2s uncertainty (kyr)
2350	109.588	0.067563	0.2	0.22	0.945882	1.08294	0.98	1.11	2350	109.588	0.98	1.11
2422	114.8	0.0777607	1	1.01	0.92	0.98	1.37	1.41	2351	109.66	0.985417	1.11417
2434	115.9	0.0514042	0.4	0.41	0.861333	1.044	0.96	1.13	2352	109.733	0.990833	1.11833
2518	119	0.0351155	0.3	0.31	0.974667	1.081	1.03	1.13	2353	109.805	0.99625	1.1225
2590	121.5	0.0348936	0.3	0.31	1.242	0.985818	1.29	1.04	2354	109.878	1.00167	1.12667
2634	123.1	0.0410423	0.4	0.41	0.85	0.87	0.95	0.97	2355	109.95	1.00708	1.13083
2690	125.867	0.032197	0.4	0.41	0.969333	0.906667	1.06	1	2356	110.022	1.0125	1.135
2720	126.6	0.0260533	0.5	0.51	0.912667	0.923333	1.05	1.06	2357	110.095	1.01792	1.13917
2804	128.7	0.0390694	0.2	0.21	0.72	0.72	0.75	0.75	2358	110.167	1.02333	1.14333
2816	129.5	0.0803854	0.3	0.32	0.873333	0.926667	0.94	0.99	2359	110.239	1.02875	1.1475
2824	131.978	0.22065	0.3	0.38	1.25174	1.38565	1.31	1.44	2360	110.312	1.03417	1.15167
2836	134.3	0.224167	0.3	0.38	1.486	1.604	1.54	1.65	2361	110.384	1.03958	1.15583
2840	135.7	0.2025	0.4	0.45	1.88733	2.18267	1.95	2.23	2362	110.457	1.045	1.16
2848	137	0.139286	0.65	0.67	2.002	2.348	2.12	2.45	2363	110.529	1.05042	1.16417
									2364	110.601	1.05583	1.16833
									2365	110.674	1.06125	1.1725
									2366	110.746	1.06667	1.17667
									2367	110.819	1.07208	1.18083
Notes									2368	110.891	1.0775	1.185
1. Resolution of aligned record : within ±1kyr of tie point.									2369	110.963	1.08292	1.18917
2. Relative alignment uncertainty: derived from the quadratic sum of resolution of aligned record and matching error.									2370	111.036	1.08833	1.19333
3. Combined age uncertainty: derived from the quadratic sum of relative alignment uncertainty and uncertainty of reference chronology.									2371	111.108	1.09375	1.1975
(see ref. 34 for discussion of deriving uncertainties associated with aligning records)									2372	111.181	1.09917	1.20167
									2373	111.253	1.10458	1.20583
									2374	111.325	1.11	1.21
									2375	111.398	1.11542	1.21417
									2376	111.47	1.12083	1.21833
									2377	111.543	1.12625	1.2225
									2378	111.615	1.13167	1.22667
									2379	111.687	1.13708	1.23083
									2380	111.76	1.1425	1.235
									2381	111.832	1.14792	1.23917
									2382	111.904	1.15333	1.24333
									2383	111.977	1.15875	1.2475
									2384	112.049	1.16417	1.25167
									2385	112.122	1.16958	1.25583
									2386	112.194	1.175	1.26
									2387	112.266	1.18042	1.26417
									2388	112.339	1.18583	1.26833
									2389	112.411	1.19125	1.2725
									2390	112.484	1.19667	1.27667
									2391	112.556	1.20208	1.28083
									2392	112.628	1.2075	1.285
									2393	112.701	1.21292	1.28917
									2394	112.773	1.21833	1.29333
									2395	112.846	1.22375	1.2975
									2396	112.918	1.22917	1.30167
									2397	112.99	1.23458	1.30583
									2398	113.063	1.24	1.31
									2399	113.135	1.24542	1.31417
									2400	113.207	1.25083	1.31833
									2401	113.28	1.25625	1.3225
									2402	113.352	1.26167	1.32667
									2403	113.425	1.26708	1.33083
									2404	113.497	1.2725	1.335
									2405	113.569	1.27792	1.33917
									2406	113.642	1.28333	1.34333
									2407	113.714	1.28875	1.3475
									2408	113.787	1.29417	1.35167
									2409	113.859	1.29958	1.35583
									2410	113.931	1.305	1.36
									2411	114.004	1.31042	1.36417
									2412	114.076	1.31583	1.36833
									2413	114.148	1.32125	1.3725
									2414	114.221	1.32667	1.37667
									2415	114.293	1.33208	1.38083
									2416	114.366	1.3375	1.385
									2417	114.438	1.34292	1.38917
									2418	114.51	1.34833	1.39333
									2419	114.583	1.35375	1.3975
									2420	114.655	1.35917	1.40167
									2421	114.728	1.36458	1.40583
									2422	114.8	1.37	1.41
									2423	114.892	1.33583	1.38667
									2424	114.983	1.30167	1.36333
									2425	115.075	1.2675	1.34
									2426	115.167	1.23333	1.31667
									2427	115.258	1.19917	1.29333
									2428	115.35	1.165	1.27
									2429	115.442	1.13083	1.24667
									2430	115.533	1.09667	1.22333
									2431	115.625	1.0625	1.2
									2432	115.717	1.02833	1.17667
									2433	115.808	0.994167	1.15333
									2434	115.9	0.96	1.13
									2435	115.937	0.960833	1.13
									2436	115.974	0.961667	1.13
									2437	116.011	0.9625	1.13
									2438	116.048	0.963333	1.13
									2439	116.085	0.964167	1.13
									2440	116.121	0.965	1.13
									2441	116.158	0.965833	1.13
									2442	116.195	0.966667	1.13
									2443	116.232	0.9675	1.13
									2444	116.269	0.968333	1.13
									2445	116.306	0.969167	1.13
									2446	116.343	0.97	1.13
									2447	116.38	0.970833	1.13
									2448	116.417	0.971667	1.13
									2449	116.454	0.9725	1.13
									2450	116.49	0.973333	1.13
									2451	116.527	0.974167	1.13
									2452	116.564	0.975	1.13
									2453	116.601	0.975833	1.13
									2454	116.638	0.976667	1.13
									2455	116.675	0.9775	1.13
									2456	116.712	0.978333	1.13
									2457	116.749	0.979167	1.13
									2458	116.786	0.98	1.13
									2459	116.823	0.980833	1.13
									2460	116.86	0.981667	1.13
									2461	116.896	0.9825	1.13
									2462	116.933	0.983333	1.13
									2463	116.97	0.984167	1.13
									2464	117.007	0.985	1.13
									2465	117.044	0.985833	1.13
									2466	117.081	0.986667	1.13
									2467	117.118	0.9875	1.13
									2468	117.155	0.988333	1.13
									2469	117.192	0.989167	1.13
									2470	117.229	0.99	1.13
									2471	117.265	0.990833	1.13
									2472	117.302	0.991667	1.13
									2473	117.339	0.9925	1.13
									2474	117.376	0.993333	1.13
									2475	117.413	0.994167	1.13
									2476	117.45	0.995	1.13
									2477	117.487	0.995833	1.13
									2478	117.524	0.996667	1.13
									2479	117.561	0.9975	1.13
									2480	117.598	0.998333	1.13
									2481	117.635	0.999167	1.13
									2482	117.671	1	1.13
									2483	117.708	1.00083	1.13
									2484	117.745	1.00167	1.13
									2485	117.782	1.0025	1.13
									2486	117.819	1.00333	1.13
									2487	117.856	1.00417	1.13
									2488	117.893	1.005	1.13
									2489	117.93	1.00583	1.13
									2490	117.967	1.00667	1.13
									2491	118.004	1.0075	1.13
									2492	118.04	1.00833	1.13
									2493	118.077	1.00917	1.13
									2494	118.114	1.01	1.13
									2495	118.151	1.01083	1.13
									2496	118.188	1.01167	1.13
									2497	118.225	1.0125	1.13
									2498	118.262	1.01333	1.13
									2499	118.299	1.01417	1.13
									2500	118.336	1.015	1.13
									2501	118.373	1.01583	1.13
									2502	118.41	1.01667	1.13
									2503	118.446	1.0175	1.13
									2504	118.483	1.01833	1.13
									2505	118.52	1.01917	1.13
									2506	118.557	1.02	1.13
									2507	118.594	1.02083	1.13
									2508	118.631	1.02167	1.13
									2509	118.668	1.0225	1.13
									2510	118.705	1.02333	1.13
									2511	118.742	1.02417	1.13
									2512	118.779	1.025	1.13
									2513	118.815	1.02583	1.13
									2514	118.852	1.02667	1.13
									2515	118.889	1.0275	1.13
									2516	118.926	1.02833	1.13
									2517	118.963	1.02917	1.13
									2518	119	1.03	1.13
									2519	119.035	1.03361	1.12875
									2520	119.069	1.03722	1.1275
									2521	119.104	1.04083	1.12625
									2522	119.139	1.04444	1.125
									2523	119.174	1.04806	1.12375
									2524	119.208	1.05167	1.1225
									2525	119.243	1.05528	1.12125
									2526	119.278	1.05889	1.12
									2527	119.312	1.0625	1.11875
									2528	119.347	1.06611	1.1175
									2529	119.382	1.06972	1.11625
									2530	119.417	1.07333	1.115
									2531	119.451	1.07694	1.11375
									2532	119.486	1.08056	1.1125
									2533	119.521	1.08417	1.11125
									2534	119.556	1.08778	1.11
									2535	119.59	1.09139	1.10875
									2536	119.625	1.095	1.1075
									2537	119.66	1.09861	1.10625
									2538	119.694	1.10222	1.105
									2539	119.729	1.10583	1.10375
									2540	119.764	1.10944	1.1025
									2541	119.799	1.11306	1.10125
									2542	119.833	1.11667	1.1
									2543	119.868	1.12028	1.09875
									2544	119.903	1.12389	1.0975
									2545	119.938	1.1275	1.09625
									2546	119.972	1.13111	1.095
									2547	120.007	1.13472	1.09375
									2548	120.042	1.13833	1.0925
									2549	120.076	1.14194	1.09125
									2550	120.111	1.14556	1.09
									2551	120.146	1.14917	1.08875
									2552	120.181	1.15278	1.0875
									2553	120.215	1.15639	1.08625
									2554	120.25	1.16	1.085
									2555	120.285	1.16361	1.08375
									2556	120.319	1.16722	1.0825
									2557	120.354	1.17083	1.08125
									2558	120.389	1.17444	1.08
									2559	120.424	1.17806	1.07875
									2560	120.458	1.18167	1.0775
									2561	120.493	1.18528	1.07625
									2562	120.528	1.18889	1.075
									2563	120.562	1.1925	1.07375
									2564	120.597	1.19611	1.0725
									2565	120.632	1.19972	1.07125
									2566	120.667	1.20333	1.07
									2567	120.701	1.20694	1.06875
									2568	120.736	1.21056	1.0675
									2569	120.771	1.21417	1.06625
									2570	120.806	1.21778	1.065
									2571	120.84	1.22139	1.06375
									2572	120.875	1.225	1.0625
									2573	120.91	1.22861	1.06125
									2574	120.944	1.23222	1.06
									2575	120.979	1.23583	1.05875
									2576	121.014	1.23944	1.0575
									2577	121.049	1.24306	1.05625
									2578	121.083	1.24667	1.055
									2579	121.118	1.25028	1.05375
									2580	121.153	1.25389	1.0525
									2581	121.188	1.2575	1.05125
									2582	121.222	1.26111	1.05
									2583	121.257	1.26472	1.04875
									2584	121.292	1.26833	1.0475
									2585	121.326	1.27194	1.04625
									2586	121.361	1.27556	1.045
									2587	121.396	1.27917	1.04375
									2588	121.431	1.28278	1.0425
									2589	121.465	1.28639	1.04125
									2590	121.5	1.29	1.04
									2591	121.536	1.28227	1.03841
									2592	121.573	1.27455	1.03682
									2593	121.609	1.26682	1.03523
									2594	121.645	1.25909	1.03364
									2595	121.682	1.25136	1.03205
									2596	121.718	1.24364	1.03045
									2597	121.755	1.23591	1.02886
									2598	121.791	1.22818	1.02727
									2599	121.827	1.22045	1.02568
									2600	121.864	1.21273	1.02409
									2601	121.9	1.205	1.0225
									2602	121.936	1.19727	1.02091
									2603	121.973	1.18955	1.01932
									2604	122.009	1.18182	1.01773
									2605	122.045	1.17409	1.01614
									2606	122.082	1.16636	1.01455
									2607	122.118	1.15864	1.01295
									2608	122.155	1.15091	1.01136
									2609	122.191	1.14318	1.00977
									2610	122.227	1.13545	1.00818
									2611	122.264	1.12773	1.00659
									2612	122.3	1.12	1.005
									2613	122.336	1.11227	1.00341
									2614	122.373	1.10455	1.00182
									2615	122.409	1.09682	1.00023
									2616	122.445	1.08909	0.998636
									2617	122.482	1.08136	0.997045
									2618	122.518	1.07364	0.995455
									2619	122.555	1.06591	0.993864
									2620	122.591	1.05818	0.992273
									2621	122.627	1.05045	0.990682
									2622	122.664	1.04273	0.989091
									2623	122.7	1.035	0.9875
									2624	122.736	1.02727	0.985909
									2625	122.773	1.01955	0.984318
									2626	122.809	1.01182	0.982727
									2627	122.845	1.00409	0.981136
									2628	122.882	0.996364	0.979545
									2629	122.918	0.988636	0.977955
									2630	122.955	0.980909	0.976364
									2631	122.991	0.973182	0.974773
									2632	123.027	0.965455	0.973182
									2633	123.064	0.957727	0.971591
									2634	123.1	0.95	0.97
									2635	123.149	0.951964	0.970536
									2636	123.199	0.953929	0.971071
									2637	123.248	0.955893	0.971607
									2638	123.298	0.957857	0.972143
									2639	123.347	0.959821	0.972679
									2640	123.396	0.961786	0.973214
									2641	123.446	0.96375	0.97375
									2642	123.495	0.965714	0.974286
									2643	123.545	0.967679	0.974821
									2644	123.594	0.969643	0.975357
									2645	123.644	0.971607	0.975893
									2646	123.693	0.973571	0.976429
									2647	123.742	0.975536	0.976964
									2648	123.792	0.9775	0.9775
									2649	123.841	0.979464	0.978036
									2650	123.891	0.981429	0.978571
									2651	123.94	0.983393	0.979107
									2652	123.989	0.985357	0.979643
									2653	124.039	0.987321	0.980179
									2654	124.088	0.989286	0.980714
									2655	124.138	0.99125	0.98125
									2656	124.187	0.993214	0.981786
									2657	124.236	0.995179	0.982321
									2658	124.286	0.997143	0.982857
									2659	124.335	0.999107	0.983393
									2660	124.385	1.00107	0.983929
									2661	124.434	1.00304	0.984464
									2662	124.483	1.005	0.985
									2663	124.533	1.00696	0.985536
									2664	124.582	1.00893	0.986071
									2665	124.632	1.01089	0.986607
									2666	124.681	1.01286	0.987143
									2667	124.731	1.01482	0.987679
									2668	124.78	1.01679	0.988214
									2669	124.829	1.01875	0.98875
									2670	124.879	1.02071	0.989286
									2671	124.928	1.02268	0.989821
									2672	124.978	1.02464	0.990357
									2673	125.027	1.02661	0.990893
									2674	125.076	1.02857	0.991429
									2675	125.126	1.03054	0.991964
									2676	125.175	1.0325	0.9925
									2677	125.225	1.03446	0.993036
									2678	125.274	1.03643	0.993571
									2679	125.323	1.03839	0.994107
									2680	125.373	1.04036	0.994643
									2681	125.422	1.04232	0.995179
									2682	125.472	1.04429	0.995714
									2683	125.521	1.04625	0.99625
									2684	125.571	1.04821	0.996786
									2685	125.62	1.05018	0.997321
									2686	125.669	1.05214	0.997857
									2687	125.719	1.05411	0.998393
									2688	125.768	1.05607	0.998929
									2689	125.818	1.05804	0.999464
									2690	125.867	1.06	1
									2691	125.891	1.05967	1.002
									2692	125.916	1.05933	1.004
									2693	125.94	1.059	1.006
									2694	125.965	1.05867	1.008
									2695	125.989	1.05833	1.01
									2696	126.014	1.058	1.012
									2697	126.038	1.05767	1.014
									2698	126.062	1.05733	1.016
									2699	126.087	1.057	1.018
									2700	126.111	1.05667	1.02
									2701	126.136	1.05633	1.022
									2702	126.16	1.056	1.024
									2703	126.185	1.05567	1.026
									2704	126.209	1.05533	1.028
									2705	126.233	1.055	1.03
									2706	126.258	1.05467	1.032
									2707	126.282	1.05433	1.034
									2708	126.307	1.054	1.036
									2709	126.331	1.05367	1.038
									2710	126.356	1.05333	1.04
									2711	126.38	1.053	1.042
									2712	126.405	1.05267	1.044
									2713	126.429	1.05233	1.046
									2714	126.453	1.052	1.048
									2715	126.478	1.05167	1.05
									2716	126.502	1.05133	1.052
									2717	126.527	1.051	1.054
									2718	126.551	1.05067	1.056
									2719	126.576	1.05033	1.058
									2720	126.6	1.05	1.06
									2721	126.625	1.04643	1.05631
									2722	126.65	1.04286	1.05262
									2723	126.675	1.03929	1.04893
									2724	126.7	1.03571	1.04524
									2725	126.725	1.03214	1.04155
									2726	126.75	1.02857	1.03786
									2727	126.775	1.025	1.03417
									2728	126.8	1.02143	1.03048
									2729	126.825	1.01786	1.02679
									2730	126.85	1.01429	1.0231
									2731	126.875	1.01071	1.0194
									2732	126.9	1.00714	1.01571
									2733	126.925	1.00357	1.01202
									2734	126.95	1	1.00833
									2735	126.975	0.996429	1.00464
									2736	127	0.992857	1.00095
									2737	127.025	0.989286	0.997262
									2738	127.05	0.985714	0.993571
									2739	127.075	0.982143	0.989881
									2740	127.1	0.978571	0.98619
									2741	127.125	0.975	0.9825
									2742	127.15	0.971429	0.97881
									2743	127.175	0.967857	0.975119
									2744	127.2	0.964286	0.971429
									2745	127.225	0.960714	0.967738
									2746	127.25	0.957143	0.964048
									2747	127.275	0.953571	0.960357
									2748	127.3	0.95	0.956667
									2749	127.325	0.946429	0.952976
									2750	127.35	0.942857	0.949286
									2751	127.375	0.939286	0.945595
									2752	127.4	0.935714	0.941905
									2753	127.425	0.932143	0.938214
									2754	127.45	0.928571	0.934524
									2755	127.475	0.925	0.930833
									2756	127.5	0.921429	0.927143
									2757	127.525	0.917857	0.923452
									2758	127.55	0.914286	0.919762
									2759	127.575	0.910714	0.916071
									2760	127.6	0.907143	0.912381
									2761	127.625	0.903571	0.90869
									2762	127.65	0.9	0.905
									2763	127.675	0.896429	0.90131
									2764	127.7	0.892857	0.897619
									2765	127.725	0.889286	0.893929
									2766	127.75	0.885714	0.890238
									2767	127.775	0.882143	0.886548
									2768	127.8	0.878571	0.882857
									2769	127.825	0.875	0.879167
									2770	127.85	0.871429	0.875476
									2771	127.875	0.867857	0.871786
									2772	127.9	0.864286	0.868095
									2773	127.925	0.860714	0.864405
									2774	127.95	0.857143	0.860714
									2775	127.975	0.853571	0.857024
									2776	128	0.85	0.853333
									2777	128.025	0.846429	0.849643
									2778	128.05	0.842857	0.845952
									2779	128.075	0.839286	0.842262
									2780	128.1	0.835714	0.838571
									2781	128.125	0.832143	0.834881
									2782	128.15	0.828571	0.83119
									2783	128.175	0.825	0.8275
									2784	128.2	0.821429	0.82381
									2785	128.225	0.817857	0.820119
									2786	128.25	0.814286	0.816429
									2787	128.275	0.810714	0.812738
									2788	128.3	0.807143	0.809048
									2789	128.325	0.803571	0.805357
									2790	128.35	0.8	0.801667
									2791	128.375	0.796429	0.797976
									2792	128.4	0.792857	0.794286
									2793	128.425	0.789286	0.790595
									2794	128.45	0.785714	0.786905
									2795	128.475	0.782143	0.783214
									2796	128.5	0.778571	0.779524
									2797	128.525	0.775	0.775833
									2798	128.55	0.771429	0.772143
									2799	128.575	0.767857	0.768452
									2800	128.6	0.764286	0.764762
									2801	128.625	0.760714	0.761071
									2802	128.65	0.757143	0.757381
									2803	128.675	0.753571	0.75369
									2804	128.7	0.75	0.75
									2805	128.767	0.765833	0.77
									2806	128.833	0.781667	0.79
									2807	128.9	0.7975	0.81
									2808	128.967	0.813333	0.83
									2809	129.033	0.829167	0.85
									2810	129.1	0.845	0.87
									2811	129.167	0.860833	0.89
									2812	129.233	0.876667	0.91
									2813	129.3	0.8925	0.93
									2814	129.367	0.908333	0.95
									2815	129.433	0.924167	0.97
									2816	129.5	0.94	0.99
									2817	129.81	0.98625	1.04625
									2818	130.12	1.0325	1.1025
									2819	130.429	1.07875	1.15875
									2820	130.739	1.125	1.215
									2821	131.049	1.17125	1.27125
									2822	131.358	1.2175	1.3275
									2823	131.668	1.26375	1.38375
									2824	131.978	1.31	1.44
									2825	132.172	1.32917	1.4575
									2826	132.365	1.34833	1.475
									2827	132.559	1.3675	1.4925
									2828	132.752	1.38667	1.51
									2829	132.946	1.40583	1.5275
									2830	133.139	1.425	1.545
									2831	133.333	1.44417	1.5625
									2832	133.526	1.46333	1.58
									2833	133.72	1.4825	1.5975
									2834	133.913	1.50167	1.615
									2835	134.107	1.52083	1.6325
									2836	134.3	1.54	1.65
									2837	134.65	1.6425	1.795
									2838	135	1.745	1.94
									2839	135.35	1.8475	2.085
									2840	135.7	1.95	2.23
									2841	135.863	1.97125	2.2575
									2842	136.025	1.9925	2.285
									2843	136.188	2.01375	2.3125
									2844	136.35	2.035	2.34
									2845	136.512	2.05625	2.3675
									2846	136.675	2.0775	2.395
									2847	136.838	2.09875	2.4225
									2848	137	2.12	2.45
